# Supplementary material for: Aortic pathology from protein kinase G activation is prevented by an antioxidant vitamin B12 analog
Source: Nat Commun. 2019 Aug 6;10:3533. doi: 10.1038/s41467-019-11389-1 (PMC6684604; doi:10.1038/s41467-019-11389-1)
Supplement: Supplementary file 4 — Source Data [file 41467_2019_11389_MOESM4_ESM.xls]

## Sheet: Figure 1
Raw Data files		Schwaerzer et al
Figure 1a
WT- cGMP	WT + cGMP	Het- cGMP	Het + cGMP	WT-cG+ DT2	WT + cG+ DT2	Het- cG+ DT2	Het+ cG+ DT2
0.079	1.124	0.266	0.912	0.037491	0.425125	0.125594	0.354965
0.1059	1.29	0.222	1.016	0.070062	0.314675	0.089821	0.238522
0.091	1.1	0.271	1.259	0.056579	0.21476	0.103273	0.226179
0.0958	1.114	0.338	1.22	0.032771	0.407249	0.143104	0.400476
0.067	0.981	0.3228	1.122	0.046933	0.276572	0.106184	0.277651
0.086	1.209	0.264	1.24	0.022962	0.180237	0.06609	0.160672
0.067	1.04	0.183	0.962
0.083	0.994	0.22	1.045
Figure 1b
pVASP WB quantification
					WT	RQ/+
					48.157	105.748
					28.905	84.707
					66.03	72.828
					52.444	81.971
					64.315	85.858
					63.567	64.687
					44.244	77.673
					29.21	99.942
					70.187	93.181
					27.966	106.05
					40.791	90.503
Figure 1c
Telemetry Data -Daytime - PKG-RQ/+ heterozygous mice (HM=hetero male)
19HM	20HM	21HM	22HM		19HM	20HM	21HM	22HM		19HM	20HM	21HM	22HM		19HM	20HM	21HM	22HM
I5Dia	I9Dia	I13Dia	I15Dia		I5Sys	I9Sys	I13Sys	I15Sys		I5PulseP	I9PulseP	I13PulseP	I15PulseP		I5MAP	I9MAP	I13MAP	I15MAP
83.92	86.36	69.37	73.3		110.23	109.67	99.7	91.92		26.31	23.31	30.33	18.62		92.69	94.13	79.48	79.5067
90.67	84.15	68.3	83.95		115.95	106.99	93.27	103.95		25.28	22.84	24.97	20		99.0967	91.7633	76.6233	90.6167
79.79	87.67	61.01	78.02		102.38	109.21	88.5	97.05		22.59	21.54	27.49	19.03		87.32	94.85	70.1733	84.3633
88.1	80.74	63.85	80.8		114.34	102.18	87.88	100.62		26.24	21.44	24.03	19.82		96.8467	87.8867	71.86	87.4067
80.35	74	77.61	81.61		105.28	96.14	107.42	106.38		24.93	22.14	29.81	24.77		88.66	81.38	87.5467	89.8667
84.69	82.53	65.86	78.96		111.77	103.65	96.35	100.22		27.08	21.12	30.49	21.26		93.7167	89.57	76.0233	86.0467
85.65	86.75	63.37	76.75		111.82	114.41	87.87	97.73		26.17	27.66	24.5	20.98		94.3733	95.97	71.5367	83.7433
77.17	82.72	80.84	75.18		101.54	108.79	110.31	94.71		24.37	26.07	29.47	19.53		85.2933	91.41	90.6633	81.69
81.4	82.03	68.62	80.55		104.16	107.35	95.68	104.23		22.76	25.32	27.06	23.68		88.9867	90.47	77.64	88.4433
80.68	74.52	67.35	78.87		105.89	98.41	91.36	101.39		25.21	23.89	24.01	22.52		89.0833	82.4833	75.3533	86.3767
93.37	78.45	70.68	79.82		118.64	100.4	93.54	102.62		25.27	21.95	22.86	22.8		101.793	85.7667	78.3	87.42
94.41	82.73	74.94	82.67		120.06	108.02	97.29	110.85		25.65	25.29	22.35	28.18		102.96	91.16	82.39	92.0633
104.24	85.13	65.93	75.85		135.36	108.93	93.13	100.13		31.12	23.8	27.2	24.28		114.613	93.0633	74.9967	83.9433
83.05	87.74	75.03	89.31		108.03	112.93	101.03	113.98		24.98	25.19	26	24.67		91.3767	96.1367	83.6967	97.5333
85.62	107.75	71.08	72.95		109.76	137.04	96.92	93.37		24.14	29.29	25.84	20.42		93.6667	117.513	79.6933	79.7567
79.5	85.52	74.67	73.85		105.07	110.35	100.27	92.98		25.57	24.83	25.6	19.13		88.0233	93.7967	83.2033	80.2267
83.65	85.11	66.68	74.46		108.1	107.41	92.8	92.9		24.45	22.3	26.12	18.44		91.8	92.5433	75.3867	80.6067
87.8	85.69	66.56	75.06		110.98	109.54	94.88	94.51		23.18	23.85	28.32	19.45		95.5267	93.64	76	81.5433
83.37	85.34	70.76	73.01		111.03	108.77	95.77	93.86		27.66	23.43	25.01	20.85		92.59	93.15	79.0967	79.96
76.57	81.31	76.39	78.26		100.83	103.62	98.24	100.64		24.26	22.31	21.85	22.38		84.6567	88.7467	83.6733	85.72
75.86	75.88	69.42	75.89		100.34	98.39	97	101.08		24.48	22.51	27.58	25.19		84.02	83.3833	78.6133	84.2867
80.11	78.72	66.2	75.13		104.6	101.66	91.38	95.82		24.49	22.94	25.18	20.69		88.2733	86.3667	74.5933	82.0267
78.39	73.84	73.67	72.39		102.15	96.78	100.56	91.81		23.76	22.94	26.89	19.42		86.31	81.4867	82.6333	78.8633
82.87	79.36	77.17	73.22		107.97	100.74	103	91.96		25.1	21.38	25.83	18.74		91.2367	86.4867	85.78	79.4667
75.47	80.04	73.77	84.56		99.93	101.84	99.36	106.28		24.46	21.8	25.59	21.72		83.6233	87.3067	82.3	91.8
81.94	82.67	62.76	76.76		104.77	104.17	87.4	99.74		22.83	21.5	24.64	22.98		89.55	89.8367	70.9733	84.42
74.47	79.71	64.81	74.86		98.33	101.13	89.54	96		23.86	21.42	24.73	21.14		82.4233	86.85	73.0533	81.9067
78.68	78.6	65.73	76.3		101.8	99.68	90.35	97.61		23.12	21.08	24.62	21.31		86.3867	85.6267	73.9367	83.4033
81.05	84.42	64.97	73.11		107.92	108.65	90.14	92.92		26.87	24.23	25.17	19.81		90.0067	92.4967	73.36	79.7133
96.05	79.67	77.53	80.84		122.03	101.78	104.7	104.27		25.98	22.11	27.17	23.43		104.71	87.04	86.5867	88.65
82.66	76.54	80.63	75.52		107.4	98.25	103.49	98.31		24.74	21.71	22.86	22.79		90.9067	83.7767	88.25	83.1167
72.6	83.75	76.3	77.91		96.37	107.81	97.27	100.8		23.77	24.06	20.97	22.89		80.5233	91.77	83.29	85.54
82.15	81.86	94.41	78.96		104.19	104.66	127.45	101.67		22.04	22.8	33.04	22.71		89.4967	89.46	105.423	86.53
77.99	83	88.11	77.26		99.19	105.18	116.38	97.6		21.2	22.18	28.27	20.34		85.0567	90.3933	97.5333	84.04
81.33	76.99	79.11	71.49		107.6	98.55	107.49	90.48		26.27	21.56	28.38	18.99		90.0867	84.1767	88.57	77.82
77.53	83.95	87.21	77.66		100.76	104.61	112.59	97.8		23.23	20.66	25.38	20.14		85.2733	90.8367	95.67	84.3733
78.78	84.8	74.09	73.16		101.84	108.45	98.39	91.58		23.06	23.65	24.3	18.42		86.4667	92.6833	82.19	79.3
78.08	119.54	71.84	82.21		102.53	155.21	95.81	107.82		24.45	35.67	23.97	25.61		86.23	131.43	79.83	90.7467
80.46	109.4	75.74	91.17		102.1	139.9	100.69	121.81		21.64	30.5	24.95	30.64		87.6733	119.567	84.0567	101.383
90.29	90.38	78.2	98.45		121.32	116.52	107.61	128.5		31.03	26.14	29.41	30.05		100.633	99.0933	88.0033	108.467
87.39	82.7	67.49	91.16		113.91	104.39	93.27	120.03		26.52	21.69	25.78	28.87		96.23	89.93	76.0833	100.783
78.64	92.12	65.35	94.66		102.81	114.1	90.77	131.29		24.17	21.98	25.42	36.63		86.6967	99.4467	73.8233	106.87
75.53	77.13	71.68	110.11		99.38	96.76	96.3	148.73		23.85	19.63	24.62	38.62		83.48	83.6733	79.8867	122.983
81.51	83.1	70.78	106.36		106.03	102.6	94.7	140.28		24.52	19.5	23.92	33.92		89.6833	89.6	78.7533	117.667
79.63	80.02	63.29	99.24		104.68	100.62	90.4	134.44		25.05	20.6	27.11	35.2		87.98	86.8867	72.3267	110.973
91.03	79.23	63.23	91.23		117.5	101.14	88.11	120.76		26.47	21.91	24.88	29.53		99.8533	86.5333	71.5233	101.073
110.09	83.02	73.28	87.07		144.28	104.38	97.19	111.12		34.19	21.36	23.91	24.05		121.487	90.14	81.25	95.0867
117.85	86.71	77.76	73.23		150.34	110.24	101.51	96.5		32.49	23.53	23.75	23.27		128.68	94.5533	85.6767	80.9867
121.19	87.94	70.53	75.19		152.54	111.69	95.22	96.78		31.35	23.75	24.69	21.59		131.64	95.8567	78.76	82.3867
107.93	83.81	69.85	81.68		140.35	104.88	94.88	103.8		32.42	21.07	25.03	22.12		118.737	90.8333	78.1933	89.0533
103.07	82.65	65.17	73.35		134.06	104.1	89.66	93.36		30.99	21.45	24.49	20.01		113.4	89.8	73.3333	80.02
103.51	80.07	77.88	80.39		137.25	101.22	99.71	103.04		33.74	21.15	21.83	22.65		114.757	87.12	85.1567	87.94
113.21	78.73	94.13	82.86		149	99.74	122.15	107.55		35.79	21.01	28.02	24.69		125.14	85.7333	103.47	91.09
108.78	81.37	104.95	78.7		144.35	102.03	135.5	101.8		35.57	20.66	30.55	23.1		120.637	88.2567	115.133	86.4
108.01	83.93	106.55	83.12		141.44	104.93	139.76	104.64		33.43	21	33.21	21.52		119.153	90.93	117.62	90.2933
107.71	82.24	92.56	71.32		142.19	103.33	128.89	90.64		34.48	21.09	36.33	19.32		119.203	89.27	104.67	77.76
108.61	88.27	94.23	71.12		142.12	110.93	130.92	90.07		33.51	22.66	36.69	18.95		119.78	95.8233	106.46	77.4367
103.76	94.97	100.64	74.55		132.87	121.45	137.96	93.88		29.11	26.48	37.32	19.33		113.463	103.797	113.08	80.9933
94.29	86.34	105.4	79.13		120.55	109.5	140.39	98.48		26.26	23.16	34.99	19.35		103.043	94.06	117.063	85.58
99.21	85.15	88.6	80.18		125.63	106.56	123.2	101.52		26.42	21.41	34.6	21.34		108.017	92.2867	100.133	87.2933
92.05	100.13	86.04	73.26		116.94	126.6	117.2	93.65		24.89	26.47	31.16	20.39		100.347	108.953	96.4267	80.0567
91.92	80.98	86.66	80.54		115.09	103.34	117.38	102.51		23.17	22.36	30.72	21.97		99.6433	88.4333	96.9	87.8633
75.4	78.45	87.44	77.33		97.88	98.84	116.6	98.81		22.48	20.39	29.16	21.48		82.8933	85.2467	97.16	84.49
72.16	71.64	86.84	69.91		93.44	91.06	116.79	91.59		21.28	19.42	29.95	21.68		79.2533	78.1133	96.8233	77.1367
80.59	80.35	87.41	74.64		103.07	103.06	116.98	95.4		22.48	22.71	29.57	20.76		88.0833	87.92	97.2667	81.56
77.87	111.65	91.36	78.8		98.72	142.52	118.05	99.34		20.85	30.87	26.69	20.54		84.82	121.94	100.257	85.6467
										0	0	0	0		0	0	0	0
105.07	89.53	68.07	81.74		130.76	111.63	91.73	103.57		25.69	22.1	23.66	21.83		113.633	96.8967	75.9567	89.0167
106.68	85.53	69.04	78.81		132.13	106.1	90.87	97.92		25.45	20.57	21.83	19.11		115.163	92.3867	76.3167	85.18
83.52	94.44	71.8	75.89		109.29	120.14	97.55	100.37		25.77	25.7	25.75	24.48		92.11	103.007	80.3833	84.05
90.29	87.6	73.06	75.99		113.68	107.58	97.46	99.97		23.39	19.98	24.4	23.98		98.0867	94.26	81.1933	83.9833
76.68	115.19	67.03	73.43		98.24	141.58	90.44	95.03		21.56	26.39	23.41	21.6		83.8667	123.987	74.8333	80.63
79.91	116.53	69.55	71.09		103.87	142.52	94.74	92.47		23.96	25.99	25.19	21.38		87.8967	125.193	77.9467	78.2167
88.88	108.79	73.53	80.25		112.79	133.78	96.25	100.43		23.91	24.99	22.72	20.18		96.85	117.12	81.1033	86.9767
77.91	73.85	65.86	98.95		101.91	95.28	91.08	126.33		24	21.43	25.22	27.38		85.91	80.9933	74.2667	108.077
75.6	91.44	63.33	96.78		98.47	111.61	87.07	120.39		22.87	20.17	23.74	23.61		83.2233	98.1633	71.2433	104.65
73.71	88.34	64.51	96.29		96.17	112.38	86.08	122.6		22.46	24.04	21.57	26.31		81.1967	96.3533	71.7	105.06
78.18	80.53	85.07	73.9		100.22	101.65	109.98	95.34		22.04	21.12	24.91	21.44		85.5267	87.57	93.3733	81.0467
77.92	81.1	71.27	88.82		101.34	102.93	93.22	110.02		23.42	21.83	21.95	21.2		85.7267	88.3767	78.5867	95.8867
71.81	83.54	68.85	80.99		94.22	108.19	91.97	102.33		22.41	24.65	23.12	21.34		79.28	91.7567	76.5567	88.1033
81.73	83.86	71.83	82.07		105.78	106.28	96.35	100.69		24.05	22.42	24.52	18.62		89.7467	91.3333	80.0033	88.2767
72.52	84.63	60.94	77.92		92.9	106	84.43	100.79		20.38	21.37	23.49	22.87		79.3133	91.7533	68.77	85.5433
79.65	83.08	77.55	76.48		103.01	105.37	101.16	97.45		23.36	22.29	23.61	20.97		87.4367	90.51	85.42	83.47
81.26	84.13	68.77	77.11		105.62	107.15	92.45	97.18		24.36	23.02	23.68	20.07		89.38	91.8033	76.6633	83.8
85.97	79.82	69.54	80.53		108.67	102.26	92.12	103.99		22.7	22.44	22.58	23.46		93.5367	87.3	77.0667	88.35
76.59	82.5	68.66	79.86		99.14	104.16	93.26	102.69		22.55	21.66	24.6	22.83		84.1067	89.72	76.86	87.47
79.13	83.16	74.06	81.1		101.55	106.7	96.74	102.94		22.42	23.54	22.68	21.84		86.6033	91.0067	81.62	88.38
79.9	104.89	69.98	74.29		100.91	134.26	94.37	93.71		21.01	29.37	24.39	19.42		86.9033	114.68	78.11	80.7633
87.13	110.55	63.58	77.74		115.65	140.55	87.46	96.93		28.52	30	23.88	19.19		96.6367	120.55	71.54	84.1367
78.17	104.83	72.29	77.32		102.44	129.93	95.58	96.47		24.27	25.1	23.29	19.15		86.26	113.197	80.0533	83.7033
79.59	102.53	75.96	80.43		103.44	128.02	103.43	100.81		23.85	25.49	27.47	20.38		87.54	111.027	85.1167	87.2233
77.72	96.25	65.94	81.2		101.45	118.88	90.28	102.36		23.73	22.63	24.34	21.16		85.63	103.793	74.0533	88.2533
75.14	79.49	65.8	78.65		98.45	98.69	91.3	98.82		23.31	19.2	25.5	20.17		82.91	85.89	74.3	85.3733
72.93	89.17	78.79	79.63		95.8	107.63	104.16	102.76		22.87	18.46	25.37	23.13		80.5533	95.3233	87.2467	87.34
78.96	76.14	80.76	72.74		103.2	95.91	104.78	94.14		24.24	19.77	24.02	21.4		87.04	82.73	88.7667	79.8733
79.94	76.37	71.22	79.65		103.21	95.85	92.5	98.48		23.27	19.48	21.28	18.83		87.6967	82.8633	78.3133	85.9267
81.34	78	62.26	76.59		105.28	98.41	92.36	101.2		23.94	20.41	30.1	24.61		89.32	84.8033	72.2933	84.7933
74.58	85.74	71.27	73.08		95.87	105.43	99.39	95.89		21.29	19.69	28.12	22.81		81.6767	92.3033	80.6433	80.6833
77.35	66.49	65.82	73.01		101.05	84.69	92.01	93.09		23.7	18.2	26.19	20.08		85.25	72.5567	74.55	79.7033
74.83	78.94	68.83	71.88		97.96	97.8	93.42	91.15		23.13	18.86	24.59	19.27		82.54	85.2267	77.0267	78.3033
74.85	78.01	76.31	79.75		99.65	97.03	103.53	99.42		24.8	19.02	27.22	19.67		83.1167	84.35	85.3833	86.3067
73.6	84.09	93.18	74.33		98.69	105.48	116.24	93.92		25.09	21.39	23.06	19.59		81.9633	91.22	100.867	80.86
72.75	74.27	87.91	100.05		96.23	94.25	109.91	130.32		23.48	19.98	22	30.27		80.5767	80.93	95.2433	110.14
89.33	73.93	87.83	97.94		116.67	93.63	112.56	126.4		27.34	19.7	24.73	28.46		98.4433	80.4967	96.0733	107.427
75.69	79.24	104.12	90.11		99.33	99.36	134.62	125.4		23.64	20.12	30.5	35.29		83.57	85.9467	114.287	101.873
80.66	77.65	92.57	85.41		105.65	97.99	120.02	116.11		24.99	20.34	27.45	30.7		88.99	84.43	101.72	95.6433
75.32	75.96	71.88	73.24		99.23	94.38	98.02	97.09		23.91	18.42	26.14	23.85		83.29	82.1	80.5933	81.19
83.35	78.64	70.95	75.07		109.05	98.88	94.65	94.61		25.7	20.24	23.7	19.54		91.9167	85.3867	78.85	81.5833
76.67	74.86	76.15	75.4		100.1	95.79	98.89	94.47		23.43	20.93	22.74	19.07		84.48	81.8367	83.73	81.7567
78.63	94.03	73.88	70.27		104.7	118.68	95.98	89.78		26.07	24.65	22.1	19.51		87.32	102.247	81.2467	76.7733
79.83	91.02	69.35	72.74		105.33	114.06	91.49	94.56		25.5	23.04	22.14	21.82		88.33	98.7	76.73	80.0133
73.39	77.77	65.96	69.25		96.87	97.61	91.8	91.99		23.48	19.84	25.84	22.74		81.2167	84.3833	74.5733	76.83
70.74	76.31	66.44	70.96		91.9	96.37	89.83	93.51		21.16	20.06	23.39	22.55		77.7933	82.9967	74.2367	78.4767
92.21	74.29	67.03	80.05		121	93.85	90.03	101.98		28.79	19.56	23	21.93		101.807	80.81	74.6967	87.36
96.77	74.31	73.96	79.85		124.49	94.28	95.92	104.87		27.72	19.97	21.96	25.02		106.01	80.9667	81.28	88.19
98.72	78.13	65.86	74.03		122.76	96.57	89.33	95.34		24.04	18.44	23.47	21.31		106.733	84.2767	73.6833	81.1333
91.76	111.84	64.01	68.35		118.11	136.38	86.41	87.97		26.35	24.54	22.4	19.62		100.543	120.02	71.4767	74.89
98.33	114.72	61.02	68.57		125.24	144.05	83.65	87.83		26.91	29.33	22.63	19.26		107.3	124.497	68.5633	74.99
88.97	124.53	78.72	69.54		116.02	154.99	103.97	90.48		27.05	30.46	25.25	20.94		97.9867	134.683	87.1367	76.52
72.64	113.17	70.45	67.47		96.2	141.03	96.71	87.64		23.56	27.86	26.26	20.17		80.4933	122.457	79.2033	74.1933
74.83	85.07	77.09	74.73		96.2	109.33	100.52	94.68		21.37	24.26	23.43	19.95		81.9533	93.1567	84.9	81.38
79.4	69.43	70.59	68.85		102.86	90.94	100.11	88.85		23.46	21.51	29.52	20		87.22	76.6	80.43	75.5167
75.78	71.23	72.87	77.99		98.08	90.45	99.21	98.56		22.3	19.22	26.34	20.57		83.2133	77.6367	81.65	84.8467
78.99	70.81	73.38	76.64		105.85	90.72	101.83	101.86		26.86	19.91	28.45	25.22		87.9433	77.4467	82.8633	85.0467
76.68	72.71	66.8	69.46		103.03	91.7	89.95	92.63		26.35	18.99	23.15	23.17		85.4633	79.04	74.5167	77.1833
71.74	66.01	66.21	69.3		95.84	84.6	92.55	91.35		24.1	18.59	26.34	22.05		79.7733	72.2067	74.99	76.65
74.46	74.5	73.85	70.85		98.5	95.86	92.47	92.52		24.04	21.36	18.62	21.67		82.4733	81.62	80.0567	78.0733
76.54	73.84	93.44	71.75		100.03	94.49	119.18	93.14		23.49	20.65	25.74	21.39		84.37	80.7233	102.02	78.88
76.06	71.41	100.91	68.75		99.16	90.69	132.09	88.55		23.1	19.28	31.18	19.8		83.76	77.8367	111.303	75.35
75.87	71.16	97.41	70.33		99	91.13	131.8	92.93		23.13	19.97	34.39	22.6		83.58	77.8167	108.873	77.8633
78.97	73.4	89.08	69.59		101.56	91.31	125.43	90.77		22.59	17.91	36.35	21.18		86.5	79.37	101.197	76.65
73.93	74.59	84.13	72.11		97.75	94.97	115.94	91.95		23.82	20.38	31.81	19.84		81.87	81.3833	94.7333	78.7233
76.98	70.6	85.4	68.46		99.7	90.34	115.15	91.12		22.72	19.74	29.75	22.66		84.5533	77.18	95.3167	76.0133
72.46	78.88	88.45	70.61		96.09	100.28	119.1	91.65		23.63	21.4	30.65	21.04		80.3367	86.0133	98.6667	77.6233
86.07	72.49	90.95	80.07		113.14	92.17	123.51	98.93		27.07	19.68	32.56	18.86		95.0933	79.05	101.803	86.3567
71.57	70.92	108.23	69.68		95.08	90.16	145.51	92.83		23.51	19.24	37.28	23.15		79.4067	77.3333	120.657	77.3967
74.7	60.52	90.72	71.82		100.82	79.1	120.96	93.88		26.12	18.58	30.24	22.06		83.4067	66.7133	100.8	79.1733
76.11	95.2	90.94	71.35		100.72	122.28	119.68	92.94		24.61	27.08	28.74	21.59		84.3133	104.227	100.52	78.5467
75.52	78.77	88.14	71.91		99.65	100.62	117.66	94.86		24.13	21.85	29.52	22.95		83.5633	86.0533	97.98	79.56
74.03	73.97	90.28	73.2		97.79	94.08	122.06	95.19		23.76	20.11	31.78	21.99		81.95	80.6733	100.873	80.53
73.15	77.9	87.46	72.8		98.8	97.99	118.17	95.59		25.65	20.09	30.71	22.79		81.7	84.5967	97.6967	80.3967
70.24	74.21	88.75	71.49		95.41	93.66	118.25	92.95		25.17	19.45	29.5	21.46		78.63	80.6933	98.5833	78.6433
74.12	65.3	91.43	93.88		97.64	84.42	123.79	118.57		23.52	19.12	32.36	24.69		81.96	71.6733	102.217	102.11
68.91	71.38	92.67	97.08		90.2	89.72	121.65	124.08		21.29	18.34	28.98	27		76.0067	77.4933	102.33	106.08
67.81	71.59	90.81	90.97		93.76	88.36	116.97	119.27		25.95	16.77	26.16	28.3		76.46	77.18	99.53	100.403
68	61.61	83.2	84.95		93.12	78.15	109.12	116.98		25.12	16.54	25.92	32.03		76.3733	67.1233	91.84	95.6267
71.41	79.87	79.22	92.04		96.99	103.52	103.24	129.5		25.58	23.65	24.02	37.46		79.9367	87.7533	87.2267	104.527
68.08	82.58	69.52	84.37		92.25	104.71	94.14	114.83		24.17	22.13	24.62	30.46		76.1367	89.9567	77.7267	94.5233
75.39	84.68	71.75	81.58		96.94	108.43	98.75	108.03		21.55	23.75	27	26.45		82.5733	92.5967	80.75	90.3967
80.03	76.64	65.84	79.72		105.15	95.7	93.63	103.76		25.12	19.06	27.79	24.04		88.4033	82.9933	75.1033	87.7333
99.26	92.66	77.37	69.03		127.49	120.05	101.98	89.85		28.23	27.39	24.61	20.82		108.67	101.79	85.5733	75.97
90.15	98.71	75.3	70.44		119.06	125.18	101.21	89.98		28.91	26.47	25.91	19.54		99.7867	107.533	83.9367	76.9533
93.11	98.83	75.54	69.29		119.57	125.29	105.02	88.72		26.46	26.46	29.48	19.43		101.93	107.65	85.3667	75.7667
76.7	102.67	73.5	78.18		101.72	128.9	97.59	98.17		25.02	26.23	24.09	19.99		85.04	111.413	81.53	84.8433
79.49	109.48	70.72	67.78		104.21	134.11	97.37	88.11		24.72	24.63	26.65	20.33		87.73	117.69	79.6033	74.5567
75.55	95.85	68.52	68.25		99.58	120.46	95.04	88.31		24.03	24.61	26.52	20.06		83.56	104.053	77.36	74.9367
71.91	95.57	65.73	72.45		96.25	120.16	90.41	97.52		24.34	24.59	24.68	25.07		80.0233	103.767	73.9567	80.8067
70.89	78.58	68.05	73.34		95.3	98.45	94.7	100.84		24.41	19.87	26.65	27.5		79.0267	85.2033	76.9333	82.5067
68.56	64.93	70.82	67.25		90.62	84.12	99.63	89.05		22.06	19.19	28.81	21.8		75.9133	71.3267	80.4233	74.5167
77.99	62.04	63.71	70.8		103.88	81.58	90.02	91.28		25.89	19.54	26.31	20.48		86.62	68.5533	72.48	77.6267
71.23	79.03	64.67	83.07		95.82	99.44	91.73	105.84		24.59	20.41	27.06	22.77		79.4267	85.8333	73.69	90.66
69.87	76.61	66.6	76.85		94.03	99.43	92.58	95.61		24.16	22.82	25.98	18.76		77.9233	84.2167	75.26	83.1033
66.78	63.53	68.14	75.06		90.48	84.36	93.5	97.83		23.7	20.83	25.36	22.77		74.68	70.4733	76.5933	82.65
72.69	61.2	68.94	68.2		96.83	81.23	92.38	88.43		24.14	20.03	23.44	20.23		80.7367	67.8767	76.7533	74.9433
88.24	60.45	64.08	70.63		116.26	81.45	87.55	91.73		28.02	21	23.47	21.1		97.58	67.45	71.9033	77.6633
74.39	50.86	69.12	65.46		99.72	70.79	92.09	85.88		25.33	19.93	22.97	20.42		82.8333	57.5033	76.7767	72.2667
70.53	71.74	64.73	74.06		94.21	92.16	90.71	93.42		23.68	20.42	25.98	19.36		78.4233	78.5467	73.39	80.5133
73.02	75.33	68.55	71.37		95.51	98.6	97.76	95.4		22.49	23.27	29.21	24.03		80.5167	83.0867	78.2867	79.38
75.67	71.92	112.61	76.91		101.53	92.85	144.56	99.55		25.86	20.93	31.95	22.64		84.29	78.8967	123.26	84.4567
67.26	75.17	93.9	68.69		88.95	97.05	120.7	89.92		21.69	21.88	26.8	21.23		74.49	82.4633	102.833	75.7667
96.3	77.27	104.12	72.55		126.49	97.62	132.41	94		30.19	20.35	28.29	21.45		106.363	84.0533	113.55	79.7
99.66	76.83	101.94	70.1		127.12	97.41	131.95	88.17		27.46	20.58	30.01	18.07		108.813	83.69	111.943	76.1233
111.67	108.43	105.87	73.54		142.03	138.77	138.11	96.55		30.36	30.34	32.24	23.01		121.79	118.543	116.617	81.21
104.22	127.78	78.63	68.52		135.72	164.71	108.4	90.66		31.5	36.93	29.77	22.14		114.72	140.09	88.5533	75.9
85.12	115.29	75.13	67.98		115.38	142.34	106.45	90.69		30.26	27.05	31.32	22.71		95.2067	124.307	85.57	75.55
71.33	108.02	72.25	69.94		98.62	132.18	100.77	93.16		27.29	24.16	28.52	23.22		80.4267	116.073	81.7567	77.68
73.66	86.81	74.73	73.41		98.65	108.36	101.68	98.93		24.99	21.55	26.95	25.52		81.99	93.9933	83.7133	81.9167
										0	0	0	0		0	0	0	0
82.5	76.15	76.77	74.9		108.52	97.63	107.17	97.62		26.02	21.48	30.4	22.72		91.1733	83.31	86.9033	82.4733
82.68	97.47	94.22	88.81		108.15	127.18	130.83	117.82		25.47	29.71	36.61	29.01		91.17	107.373	106.423	98.48
73.74	80.64	81.23	85.22		95.62	105.54	112.37	109.75		21.88	24.9	31.14	24.53		81.0333	88.94	91.61	93.3967
78.74	77.47	84.53	79.88		104.88	97.89	112.84	100.08		26.14	20.42	28.31	20.2		87.4533	84.2767	93.9667	86.6133
75.14	71.96	98.62	75.85		100.75	94.18	128.24	96.67		25.61	22.22	29.62	20.82		83.6767	79.3667	108.493	82.79
76.83	74.49	93.07	75.37		102.74	94.69	123.4	96.42		25.91	20.2	30.33	21.05		85.4667	81.2233	103.18	82.3867
77.27	74.43	77.83	75.48		104.2	95.14	108.57	96.14		26.93	20.71	30.74	20.66		86.2467	81.3333	88.0767	82.3667
72.72	74.55	77.55	74.78		97.67	95.69	107.63	97.73		24.95	21.14	30.08	22.95		81.0367	81.5967	87.5767	82.43
74.51	80.6	85.91	104.05		99.01	106.12	119.2	134.55		24.5	25.52	33.29	30.5		82.6767	89.1067	97.0067	114.217
79.98	77.12	83.88	98.44		105.46	100.86	116.73	126.22		25.48	23.74	32.85	27.78		88.4733	85.0333	94.83	107.7
76.51	70.29	75.26	97.62		101	91.83	104.16	126.44		24.49	21.54	28.9	28.82		84.6733	77.47	84.8933	107.227
81.76	78.62	70.2	98.65		104.58	99.42	102.03	126.47		22.82	20.8	31.83	27.82		89.3667	85.5533	80.81	107.923
79.44	106.85	89.49	82.46		102.86	136.91	113.72	107.58		23.42	30.06	24.23	25.12		87.2467	116.87	97.5667	90.8333
80.4	121.43	70.04	79.54		103.74	154.35	101.34	101.03		23.34	32.92	31.3	21.49		88.18	132.403	80.4733	86.7033
81.02	99.77	69.92	86.04		107.23	129.75	104.18	109.66		26.21	29.98	34.26	23.62		89.7567	109.763	81.34	93.9133
77.02	83.67	74.53	94.93		101.52	109.11	107.62	122.9		24.5	25.44	33.09	27.97		85.1867	92.15	85.56	104.253
82.57	81.15	66.85	91.83		105.81	105.93	98.62	121.87		23.24	24.78	31.77	30.04		90.3167	89.41	77.44	101.843
81.96	109.44	71.5	85.16		106.48	142.49	101.74	111.93		24.52	33.05	30.24	26.77		90.1333	120.457	81.58	94.0833
73.47	85.91	73.31	86.14		98.17	114.37	103.28	111.27		24.7	28.46	29.97	25.13		81.7033	95.3967	83.3	94.5167
74.79	81.9	89.6	91.26		100.11	107.08	123.75	115.99		25.32	25.18	34.15	24.73		83.23	90.2933	100.983	99.5033
78.77	78.05	100.89	81.45		102.19	101.25	130.35	107.32		23.42	23.2	29.46	25.87		86.5767	85.7833	110.71	90.0733
77.65	80.34	73.4	83.36		99.98	106.07	100.94	109.38		22.33	25.73	27.54	26.02		85.0933	88.9167	82.58	92.0333
97.74	79.19	71.96	82.51		134.49	103.75	100.9	108.56		36.75	24.56	28.94	26.05		109.99	87.3767	81.6067	91.1933
104.1	77.95	70.23	82.31		135.11	101.48	101.06	107.6		31.01	23.53	30.83	25.29		114.437	85.7933	80.5067	90.74
107.62	77.98		83.52		141.2	101.8	108.05	107.18		33.58	23.82	#VALUE!	23.66		118.813	85.92	#VALUE!	91.4067
85.39	84.44	75.91	93.77		114.53	111.3	108.43	118.65		29.14	26.86	32.52	24.88		95.1033	93.3933	86.75	102.063
79.72	80.56	74.29	108.17		104.94	104.17	100.41	140.14		25.22	23.61	26.12	31.97		88.1267	88.43	82.9967	118.827
82.34	86.39	64.94	98.74		108.16	115.65	94.58	127.27		25.82	29.26	29.64	28.53		90.9467	96.1433	74.82	108.25
81.17	75.9	98.07	99.4		104.83	101.29	127.89	132.82		23.66	25.39	29.82	33.42		89.0567	84.3633	108.01	110.54
78.97	73.81	96.1	81.13		103.77	98.44	128.39	107.55		24.8	24.63	32.29	26.42		87.2367	82.02	106.863	89.9367
74.44	77.04	87.33	85.75		99.01	99.1	120.29	108.3		24.57	22.06	32.96	22.55		82.63	84.3933	98.3167	93.2667
79.59	73.49	70.57	78.72		106.09	101.35	101.56	99.53		26.5	27.86	30.99	20.81		88.4233	82.7767	80.9	85.6567
79.09	71.97	78.92	78.52		113.6	95.89	107.49	102.15		34.51	23.92	28.57	23.63		90.5933	79.9433	88.4433	86.3967
74.64	74.87	72.38	75.56		103.63	98.07	102.16	99.23		28.99	23.2	29.78	23.67		84.3033	82.6033	82.3067	83.45
77.63	83.1	78.55	75.47		103.75	109.72	106.23	98.94		26.12	26.62	27.68	23.47		86.3367	91.9733	87.7767	83.2933
74.31	71.78	95.46	80.18		99.14	93.85	131.95	104.94		24.83	22.07	36.49	24.76		82.5867	79.1367	107.623	88.4333
80.39	82.52	109.89	81.66		105.37	107.12	141.93	107.87		24.98	24.6	32.04	26.21		88.7167	90.72	120.57	90.3967
79.92	82.57	109.58	78.88		103.22	105.42	144.1	104.86		23.3	22.85	34.52	25.98		87.6867	90.1867	121.087	87.54
112.3	109.27	98.6	76.25		144.64	137.35	128.69	99.66		32.34	28.08	30.09	23.41		123.08	118.63	108.63	84.0533
107.07	87.74	76.07	77.54		134.93	115.55	104.22	100.9		27.86	27.81	28.15	23.36		116.357	97.01	85.4533	85.3267
111.98	73.71	71.97	82.7		145.09	97.23	99.29	106.34		33.11	23.52	27.32	23.64		123.017	81.55	81.0767	90.58
110.98	72.94	82.18	77.07		141.45	95.93	113.87	98.57		30.47	22.99	31.69	21.5		121.137	80.6033	92.7433	84.2367
80.63	71.82	79.57	80.57		111.02	92.41	111.66	100.03		30.39	20.59	32.09	19.46		90.76	78.6833	90.2667	87.0567
80.26	71.87	75.68	84.6		106.13	95.3	108.9	105.77		25.87	23.43	33.22	21.17		88.8833	79.68	86.7533	91.6567
85.06	79.91	83.59	82.24		108.93	105.48	115.66	105.5		23.87	25.57	32.07	23.26		93.0167	88.4333	94.28	89.9933
81.17	81.27	74.25	103.11		106.13	106.42	105.72	135.34		24.96	25.15	31.47	32.23		89.49	89.6533	84.74	113.853
80.56	80.93	113.46	103.63		105.64	104.01	144.79	135.64		25.08	23.08	31.33	32.01		88.92	88.6233	123.903	114.3
80.18	72.01	106.69	107.15		107.25	96.3	139.65	138.58		27.07	24.29	32.96	31.43		89.2033	80.1067	117.677	117.627
85.8	118.36	108.65	110.68		115.63	150.03	140.15	143.31		29.83	31.67	31.5	32.63		95.7433	128.917	119.15	121.557
81.23	120.17	84.54	87.85		107.04	153.19	116.15	114.27		25.81	33.02	31.61	26.42		89.8333	131.177	95.0767	96.6567
83.94	118.11	79.97	85.39		108.48	148.83	110.63	107.72		24.54	30.72	30.66	22.33		92.12	128.35	90.19	92.8333
109.29	99.67	82.36	94.06		137.93	130.04	115.65	116.53		28.64	30.37	33.29	22.47		118.837	109.793	93.4567	101.55
107.3	82.97	115.21	90.16		138.6	108.43	149.31	118.67		31.3	25.46	34.1	28.51		117.733	91.4567	126.577	99.6633
114.59	80.83	106.73	109.86		144.26	105.78	138.63	145.97		29.67	24.95	31.9	36.11		124.48	89.1467	117.363	121.897
102.05	83.52	98.07	114.58		135.66	108.25	137.29	146.04		33.61	24.73	39.22	31.46		113.253	91.7633	111.143	125.067
110.81	83.42	105.81	118.77		146.58	109.11	145.4	143.42		35.77	25.69	39.59	24.65		122.733	91.9833	119.007	126.987
120.16	119.18	104.54	110.59		152.21	149.34	142.83	145.76		32.05	30.16	38.29	35.17		130.843	129.233	117.303	122.313
102.67	119.43	93.79	112.51		138.71	152.49	133.64	144.84		36.04	33.06	39.85	32.33		114.683	130.45	107.073	123.287
102.93	123.53	104.76	111		137.8	157.21	137.82	144.25		34.87	33.68	33.06	33.25		114.553	134.757	115.78	122.083
102.47	109.85	103.5	107.92		136.78	142.65	134.62	142.32		34.31	32.8	31.12	34.4		113.907	120.783	113.873	119.387
97.64	113.51	92.86	135.05		123.18	145.06	121.11	151.44		25.54	31.55	28.25	16.39		106.153	124.027	102.277	140.513
92.68	106.41	73.91	121.12		117.22	138.99	97.42	145.21		24.54	32.58	23.51	24.09		100.86	117.27	81.7467	129.15
								AVERAGE		25.5065	23.1542	27.5705	23.2982		91.5016	91.5887	87.4931	88.1627
Telemetry Data -Daytime - Wild type mice (WM= WT male)
17WM	18WM	19WM	20WM		17WM	18WM	19WM	20WM		17WM	18WM	19WM	20WM		17WM	18WM	19WM	20WM
I1Dia	I3Dia	I7Dia	I11Dia		I1Sys	I3Sys	I7Sys	I11Sys		I1Pulsepressure	I3Pulsepressure	I7Pulsepressure	I11Pulsepressure		I1MAP	I3MAP	I7MAP	I11MAP
90.81	78.42	86.38	83.14		120.41	120.05	109.9	96.95		29.6	41.63	23.52	13.81		100.677	92.2967	94.22	87.7433
90.9	82.51	75.28	83.05		121.31	123.04	96.82	96.95		30.41	40.53	21.54	13.9		101.037	96.02	82.46	87.6833
89.81	77.52	84.79	82.95		119.27	117.88	106.22	99.91		29.46	40.36	21.43	16.96		99.63	90.9733	91.9333	88.6033
96.89	77.07	78.61	77.69		129.23	114.93	99.64	93.88		32.34	37.86	21.03	16.19		107.67	89.69	85.62	83.0867
87.47	72.76	86.1	108.37		118.4	108.59	110.14	128.9		30.93	35.83	24.04	20.53		97.78	84.7033	94.1133	115.213
99.29	82.58	85.87	107.22		129.65	120.17	107.66	128.13		30.36	37.59	21.79	20.91		109.41	95.11	93.1333	114.19
98.36	69.84	83.71	88.71		132.85	106.07	106.94	105.44		34.49	36.23	23.23	16.73		109.857	81.9167	91.4533	94.2867
90.01	74.73	83.27	86.03		119.37	114.38	106.84	102.1		29.36	39.65	23.57	16.07		99.7967	87.9467	91.1267	91.3867
89.58	72.83	76.72	87.67		117.92	111.09	96.92	104.57		28.34	38.26	20.2	16.9		99.0267	85.5833	83.4533	93.3033
86.74	74.06	77.7	93.23		116.73	115.09	97.24	110.11		29.99	41.03	19.54	16.88		96.7367	87.7367	84.2133	98.8567
95.01	72.24	81.33	82.57		122.39	111.39	103.19	98.94		27.38	39.15	21.86	16.37		104.137	85.29	88.6167	88.0267
90.41	73.33	89.26	83.62		119.65	111.77	110.61	100.01		29.24	38.44	21.35	16.39		100.157	86.1433	96.3767	89.0833
86.86	76.04	95.26	86.31		116.33	110.15	120.54	104.06		29.47	34.11	25.28	17.75		96.6833	87.41	103.687	92.2267
86.71	83.36	100.19	81.41		115.47	125.88	125.67	97.11		28.76	42.52	25.48	15.7		96.2967	97.5333	108.683	86.6433
91.51	71.5	89.14	82.54		122.35	113.74	112.85	97.81		30.84	42.24	23.71	15.27		101.79	85.58	97.0433	87.63
87.13	75.96	83.74	80.02		117.56	114.81	103.57	95.64		30.43	38.85	19.83	15.62		97.2733	88.91	90.35	85.2267
85.68	76.72	83.02	80.14		113.5	116.84	103.15	95.77		27.82	40.12	20.13	15.63		94.9533	90.0933	89.73	85.35
95.8	71.11	83.4	84.59		126.48	111.53	107.18	101.26		30.68	40.42	23.78	16.67		106.027	84.5833	91.3267	90.1467
92.53	71.41	74.92	87.75		122.7	109.73	95.48	105.22		30.17	38.32	20.56	17.47		102.587	84.1833	81.7733	93.5733
93.83	70.74	78.22	85.2		122.21	109.87	97.98	102.11		28.38	39.13	19.76	16.91		103.29	83.7833	84.8067	90.8367
89.97	68.73	78.91	82.11		119.2	108.13	99.42	99.43		29.23	39.4	20.51	17.32		99.7133	81.8633	85.7467	87.8833
112.04	73.03	88.24	88.41		149.03	112.07	109.72	105.56		36.99	39.04	21.48	17.15		124.37	86.0433	95.4	94.1267
93.1	75.02	77.72	89.6		126.3	109.66	97.57	106.26		33.2	34.64	19.85	16.66		104.167	86.5667	84.3367	95.1533
96.59	71.11	75.89	81.75		125.93	109.43	92.97	99.41		29.34	38.32	17.08	17.66		106.37	83.8833	81.5833	87.6367
89.81	77.01	80.83	81.53		124.74	117.33	100.48	99.34		34.93	40.32	19.65	17.81		101.453	90.45	87.38	87.4667
98.64	83.53	85.17	77.46		137.29	124.18	103.37	95.27		38.65	40.65	18.2	17.81		111.523	97.08	91.2367	83.3967
79.33	71.93	80.23	91.95		111.95	113.74	100.85	110.49		32.62	41.81	20.62	18.54		90.2033	85.8667	87.1033	98.13
92.23	72.88	80.4	109.1		122.93	114.17	99.98	131.79		30.7	41.29	19.58	22.69		102.463	86.6433	86.9267	116.663
85.16	71.35	82.41	108.4		115.72	108.1	102.3	132.84		30.56	36.75	19.89	24.44		95.3467	83.6	89.04	116.547
85.96	74.94	72.5	114.39		115.43	106.8	93.8	136.46		29.47	31.86	21.3	22.07		95.7833	85.56	79.6	121.747
87.18	69.62	77.12	84.53		116.56	108.39	99.37	102.07		29.38	38.77	22.25	17.54		96.9733	82.5433	84.5367	90.3767
83.31	69.96	82.48	79.5		112.68	105.58	104.32	94.61		29.37	35.62	21.84	15.11		93.1	81.8333	89.76	84.5367
88.38	74.13	75.84	81.07		117.66	108.33	95.73	95.13		29.28	34.2	19.89	14.06		98.14	85.53	82.47	85.7567
105.92	68.49	79.12	84.64		141.61	108.5	99.37	102.24		35.69	40.01	20.25	17.6		117.817	81.8267	85.87	90.5067
122.64	68.84	76.72	81.55		163.14	109.52	97.46	97.52		40.5	40.68	20.74	15.97		136.14	82.4	83.6333	86.8733
119.91	80.86	82.91	80.68		157.45	119.56	104.65	98.95		37.54	38.7	21.74	18.27		132.423	93.76	90.1567	86.77
131.29	72.97	79.1	82.61		172.76	114.92	99.77	100.36		41.47	41.95	20.67	17.75		145.113	86.9533	85.99	88.5267
110.82	69.83	73.62	82.96		149.03	107.2	92.66	100.9		38.21	37.37	19.04	17.94		123.557	82.2867	79.9667	88.94
94.03	77.14	72.95	81.9		128.79	115.92	93.07	97.11		34.76	38.78	20.12	15.21		105.617	90.0667	79.6567	86.97
118.72	75.59	87.76	90.73		154.41	116.53	110.92	110.43		35.69	40.94	23.16	19.7		130.617	89.2367	95.48	97.2967
112.45	79.41	83.96	89.79		147.56	112.27	104.28	108.09		35.11	32.86	20.32	18.3		124.153	90.3633	90.7333	95.89
108.04	72.76	98.11	90.95		138.94	106.07	118.22	107.47		30.9	33.31	20.11	16.52		118.34	83.8633	104.813	96.4567
103.9	75.05	101.42	81.96		132.56	106.86	126.52	99.46		28.66	31.81	25.1	17.5		113.453	85.6533	109.787	87.7933
87.24	72.93	103.56	76.71		111.78	111.82	128.31	93.68		24.54	38.89	24.75	16.97		95.42	85.8933	111.81	82.3667
89.02	73.82	85.64	78.9		113.18	112.92	109.44	95.89		24.16	39.1	23.8	16.99		97.0733	86.8533	93.5733	84.5633
100.77	70.52	95.27	79.18		127.65	108.22	117.98	95.5		26.88	37.7	22.71	16.32		109.73	83.0867	102.84	84.62
95.9	64.97	85.83	87.11		128.09	99.54	105.39	103		32.19	34.57	19.56	15.89		106.63	76.4933	92.35	92.4067
93.57	72.23	92.9	80.32		124.86	107.13	115.44	98.5		31.29	34.9	22.54	18.18		104	83.8633	100.413	86.38
91.97	77.02	86.7	85.3		122.52	116.32	97.94	102.99		30.55	39.3	11.24	17.69		102.153	90.12	90.4467	91.1967
94.83	69.49	73.85	80.78		125.84	109.3	93.63	98.8		31.01	39.81	19.78	18.02		105.167	82.76	80.4433	86.7867
99.05	74.75	71.3	83.51		126.14	109.15	90.77	101.58		27.09	34.4	19.47	18.07		108.08	86.2167	77.79	89.5333
105.29	108.93	71.45	82.49		137.41	146.74	91.08	99.55		32.12	37.81	19.63	17.06		115.997	121.533	77.9933	88.1767
96.33	95.57	72.14	79.45		130.04	134.28	91.9	95.79		33.71	38.71	19.76	16.34		107.567	108.473	78.7267	84.8967
100.26	96.31	80.94	80.8		135.43	135	107.64	97.55		35.17	38.69	26.7	16.75		111.983	109.207	89.84	86.3833
88	98.29	79.21	96.94		118.29	132.71	100.7	118.44		30.29	34.42	21.49	21.5		98.0967	109.763	86.3733	104.107
94.15	84.22	77	88.09		123.02	120.74	97.92	105.87		28.87	36.52	20.92	17.78		103.773	96.3933	83.9733	94.0167
84.5	80.2	90.17	88.19		116.79	114.79	112.41	102.87		32.29	34.59	22.24	14.68		95.2633	91.73	97.5833	93.0833
93.23	72.13	74.91	109.9		125.21	102.7	95.79	132.08		31.98	30.57	20.88	22.18		103.89	82.32	81.87	117.293
93	73.84	81.72	121.22		124.59	109.86	100.24	142.34		31.59	36.02	18.52	21.12		103.53	85.8467	87.8933	128.26
90.3	77.09	78.97	119.59		117.88	113.15	98.33	143		27.58	36.06	19.36	23.41		99.4933	89.11	85.4233	127.393
88.54	74.31	85.6	107.82		116.88	110.47	105.63	131.08		28.34	36.16	20.03	23.26		97.9867	86.3633	92.2767	115.573
94.9	77.35	80.63	115.36		128.63	112.71	98.34	138.07		33.73	35.36	17.71	22.71		106.143	89.1367	86.5333	122.93
92.99	74.37	78.49	114.88		125.69	112.76	97.18	138.47		32.7	38.39	18.69	23.59		103.89	87.1667	84.72	122.743
86.54	80.89	83.57	113.23		118.35	114.15	103.03	135.32		31.81	33.26	19.46	22.09		97.1433	91.9767	90.0567	120.593
85.15	75.7	83.14	110.52		115.91	110.07	102.23	129.75		30.76	34.37	19.09	19.23		95.4033	87.1567	89.5033	116.93
88.6	76.15	89.58	115.6		118.54	113.13	117.18	135.18		29.94	36.98	27.6	19.58		98.58	88.4767	98.78	122.127
										0	0	0	0		0	0	0	0
91.05	69.94	84.93	114.91		119.83	99.14	103.05	133.12		28.78	29.2	18.12	18.21		100.643	79.6733	90.97	120.98
91.08	80.99	85.94	116.26		120.5	117.09	102.21	136.81		29.42	36.1	16.27	20.55		100.887	93.0233	91.3633	123.11
91.69	77.59	88.64	96.54		125.82	116.08	107.71	112.74		34.13	38.49	19.07	16.2		103.067	90.42	94.9967	101.94
91.25	80.49	80.52	92.77		120.44	116.48	98.23	108.52		29.19	35.99	17.71	15.75		100.98	92.4867	86.4233	98.02
94.45	79.34	79.46	92.52		123.51	114.85	94.96	106.57		29.06	35.51	15.5	14.05		104.137	91.1767	84.6267	97.2033
85.64	76.08	71.09	97.6		114.4	111.99	88.64	116.62		28.76	35.91	17.55	19.02		95.2267	88.05	76.94	103.94
85.18	75.07	77.07	86.56		113.68	109.66	95.71	106.72		28.5	34.59	18.64	20.16		94.68	86.6	83.2833	93.28
87.79	80.54	81.2	87.01		115.09	115.14	100.06	105.29		27.3	34.6	18.86	18.28		96.89	92.0733	87.4867	93.1033
107.52	73.77	103.38	87.22		140.25	104.03	126.86	106.26		32.73	30.26	23.48	19.04		118.43	83.8567	111.207	93.5667
91.26	69.79	105.28	92.9		123.68	100.68	130.22	110.26		32.42	30.89	24.94	17.36		102.067	80.0867	113.593	98.6867
86.58	66.43	118.81	86.42		116.22	98.67	149.29	103.57		29.64	32.24	30.48	17.15		96.46	77.1767	128.97	92.1367
81.69	69.72	105.44	81.43		111.56	97.53	135.86	97.43		29.87	27.81	30.42	16		91.6467	78.99	115.58	86.7633
83.8	72.58	101.41	91.16		112.94	109.54	131.34	109.69		29.14	36.96	29.93	18.53		93.5133	84.9	111.387	97.3367
93.11	70.79	110.55	81.4		124.94	109.78	136.22	98.87		31.83	38.99	25.67	17.47		103.72	83.7867	119.107	87.2233
88.02	69.57	113.32	80.08		117.97	106.55	137.84	96.86		29.95	36.98	24.52	16.78		98.0033	81.8967	121.493	85.6733
89.01	74.42	101.93	79.31		119.98	109.8	127.82	96.2		30.97	35.38	25.89	16.89		99.3333	86.2133	110.56	84.94
87.95	74.64	96.71	102.92		120.54	109.28	124.42	125.61		32.59	34.64	27.71	22.69		98.8133	86.1867	105.947	110.483
87.86	75.75	109.71	103.93		115.97	109.45	137.41	125.65		28.11	33.7	27.7	21.72		97.23	86.9833	118.943	111.17
82.94	72.45	108.08	103.81		111.74	108.45	130.67	125.59		28.8	36	22.59	21.78		92.54	84.45	115.61	111.07
85.93	80.73	105.25	86.21		116.24	113.98	128.2	103.06		30.31	33.25	22.95	16.85		96.0333	91.8133	112.9	91.8267
94.3	71.78	81.64	81.59		126.63	107.96	104.36	96.36		32.33	36.18	22.72	14.77		105.077	83.84	89.2133	86.5133
81.17	63.76	83.36	83.68		108.71	91.68	101.48	99.56		27.54	27.92	18.12	15.88		90.35	73.0667	89.4	88.9733
84.6	77.74	78.82	90.5		113.75	111.57	96.54	109.83		29.15	33.83	17.72	19.33		94.3167	89.0167	84.7267	96.9433
88.76	68.95	89.83	89.16		114.93	105.44	112.67	109.09		26.17	36.49	22.84	19.93		97.4833	81.1133	97.4433	95.8033
107	71.39	93.43	86.58		144.86	105.17	113.19	103.33		37.86	33.78	19.76	16.75		119.62	82.65	100.017	92.1633
116.96	72.32	85.37	86.18		156.4	108.2	105.58	105.68		39.44	35.88	20.21	19.5		130.107	84.28	92.1067	92.68
105.33	72.95	83.66	81.29		140.5	107.54	103.5	98.73		35.17	34.59	19.84	17.44		117.053	84.48	90.2733	87.1033
116.92	74.93	89.56	80.53		155.86	110.01	107.72	98.19		38.94	35.08	18.16	17.66		129.9	86.6233	95.6133	86.4167
107.98	72.65	90.28	79.95		144.53	108.69	113.9	96.77		36.55	36.04	23.62	16.82		120.163	84.6633	98.1533	85.5567
95.61	73.08	107.7	81.68		128.44	109.67	130.4	98.15		32.83	36.59	22.7	16.47		106.553	85.2767	115.267	87.17
84.49	80.49	91.1	82.01		111.54	115.55	115.62	100.27		27.05	35.06	24.52	18.26		93.5067	92.1767	99.2733	88.0967
91.11	74.41	92.17	81.7		120.21	108.44	110.46	99.19		29.1	34.03	18.29	17.49		100.81	85.7533	98.2667	87.53
86.15	75.26	92.07	81.25		117.71	104.86	113.97	99.34		31.56	29.6	21.9	18.09		96.67	85.1267	99.37	87.28
81.84	69.31	81.56	82.48		110.26	103.1	104.61	98.36		28.42	33.79	23.05	15.88		91.3133	80.5733	89.2433	87.7733
88.57	66.46	82.06	104.5		116.84	96.38	104.23	124.19		28.27	29.92	22.17	19.69		97.9933	76.4333	89.45	111.063
82.13	86.67	80.94	106.02		109.76	120.62	102.93	129.58		27.63	33.95	21.99	23.56		91.34	97.9867	88.27	113.873
81.75	86.56	87.64	101.94		111.8	124.85	107.32	121.06		30.05	38.29	19.68	19.12		91.7667	99.3233	94.2	108.313
87.49	77.71	84.08	83.49		116.07	115.1	105.81	100.21		28.58	37.39	21.73	16.72		97.0167	90.1733	91.3233	89.0633
88.72	78.56	85.97	75.5		118.27	114.77	107.11	90.21		29.55	36.21	21.14	14.71		98.57	90.63	93.0167	80.4033
94.8	77.57	81.6	77.06		127.85	114.27	102.47	93.38		33.05	36.7	20.87	16.32		105.817	89.8033	88.5567	82.5
87.06	74.75	87.43	82.28		116.68	106.33	112.19	99.75		29.62	31.58	24.76	17.47		96.9333	85.2767	95.6833	88.1033
84.95	72.65	83.81	82.93		112.56	104.86	103.4	100.05		27.61	32.21	19.59	17.12		94.1533	83.3867	90.34	88.6367
83.41	72.66	82.36	93.65		111.07	109.39	102.47	111.14		27.66	36.73	20.11	17.49		92.63	84.9033	89.0633	99.48
88.87	74.55	80.24	78.52		116.73	108.85	100.2	95.8		27.86	34.3	19.96	17.28		98.1567	85.9833	86.8933	84.28
80.83	73.65	93.98	83.82		110.82	108.13	114.4	100.63		29.99	34.48	20.42	16.81		90.8267	85.1433	100.787	89.4233
84.75	76.69	93.37	89.7		112.14	108.34	120.47	106.73		27.39	31.65	27.1	17.03		93.88	87.24	102.403	95.3767
85.61	74.18	90.09	114.25		113.32	109.45	112.22	136.61		27.71	35.27	22.13	22.36		94.8467	85.9367	97.4667	121.703
80.54	74.69	85.58	101.9		108.19	109.93	108.52	126.24		27.65	35.24	22.94	24.34		89.7567	86.4367	93.2267	110.013
80.5	65.39	88.51	107.22		106.84	95.74	114.05	129.23		26.34	30.35	25.54	22.01		89.28	75.5067	97.0233	114.557
89.71	75.2	70.31	106.14		116.06	109.8	92.03	125.02		26.35	34.6	21.72	18.88		98.4933	86.7333	77.55	112.433
81.51	73.76	87.18	89.96		108.56	107.36	114.26	105.35		27.05	33.6	27.08	15.39		90.5267	84.96	96.2067	95.09
87.49	72.95	99.34	84.3		114.51	106.99	123.1	99.49		27.02	34.04	23.76	15.19		96.4967	84.2967	107.26	89.3633
97.33	76.25	83.6	75.53		124.92	109.53	108.35	88.98		27.59	33.28	24.75	13.45		106.527	87.3433	91.85	80.0133
88.98	74.81	92.2	82.85		119.3	111.35	110.74	99.72		30.32	36.54	18.54	16.87		99.0867	86.99	98.38	88.4733
115.66	75.63	83.3	81.94		150.99	109.24	105.99	98.26		35.33	33.61	22.69	16.32		127.437	86.8333	90.8633	87.38
116.67	80.29	84.94	75.47		155.68	115.37	107.68	92.14		39.01	35.08	22.74	16.67		129.673	91.9833	92.52	81.0267
97.23	72.21	81.64	73.64		132.72	105.74	103	90.69		35.49	33.53	21.36	17.05		109.06	83.3867	88.76	79.3233
101.85	76.78	79.42	82.17		139.69	112.02	99.42	102.76		37.84	35.24	20	20.59		114.463	88.5267	86.0867	89.0333
89.96	73.48	81.08	78.81		122.24	107	102.21	96.67		32.28	33.52	21.13	17.86		100.72	84.6533	88.1233	84.7633
88.81	72.3	82.69	77.66		117.12	107.38	102.71	93.73		28.31	35.08	20.02	16.07		98.2467	83.9933	89.3633	83.0167
91.38	70.62	80.73	76.88		119.01	107.03	102.24	92.98		27.63	36.41	21.51	16.1		100.59	82.7567	87.9	82.2467
80.13	70.95	83.24	85.71		109.96	100.53	104.57	101.65		29.83	29.58	21.33	15.94		90.0733	80.81	90.35	91.0233
80.16	72.18	77.84	76.74		107.78	106	100.61	94.76		27.62	33.82	22.77	18.02		89.3667	83.4533	85.43	82.7467
86.42	72.12	78.75	76.66		117.21	107.97	100.73	93.74		30.79	35.85	21.98	17.08		96.6833	84.07	86.0767	82.3533
84.64	89.27	78.48	77.1		112.52	128.38	99.66	94.13		27.88	39.11	21.18	17.03		93.9333	102.307	85.54	82.7767
80.89	100.32	77.84	75.53		112.12	135.81	99.71	91.48		31.23	35.49	21.87	15.95		91.3	112.15	85.13	80.8467
84.53	95.46	76.4	75.55		112.54	130.53	97.14	91.82		28.01	35.07	20.74	16.27		93.8667	107.15	83.3133	80.9733
85.71	89.28	78.17	80.43		114.73	134.27	99.08	100.82		29.02	44.99	20.91	20.39		95.3833	104.277	85.14	87.2267
75.87	102.9	87.27	79.5		104.2	136.93	109.91	95.95		28.33	34.03	22.64	16.45		85.3133	114.243	94.8167	84.9833
86.15	106.11	75.14	85.77		114.7	146.28	95.91	103.35		28.55	40.17	20.77	17.58		95.6667	119.5	82.0633	91.63
80.91	103.84	78.47	79.36		110.12	146.39	102.61	95.22		29.21	42.55	24.14	15.86		90.6467	118.023	86.5167	84.6467
85.66	101.8	72.32	74.49		115.93	142.56	95.69	91.76		30.27	40.76	23.37	17.27		95.75	115.387	80.11	80.2467
86.23	104.14	76.36	76.81		116.09	146.61	99.77	93.9		29.86	42.47	23.41	17.09		96.1833	118.297	84.1633	82.5067
82.87	102.49	75.96	74.76		108.12	144.33	99.77	90.96		25.25	41.84	23.81	16.2		91.2867	116.437	83.8967	80.16
88.64	106.1	80.03	83.14		115.12	146.4	104.47	99.87		26.48	40.3	24.44	16.73		97.4667	119.533	88.1767	88.7167
83.02	108.89	79.75	75.74		111.96	150.08	99.68	93.79		28.94	41.19	19.93	18.05		92.6667	122.62	86.3933	81.7567
76.22	101.57	106.81	80.58		106.48	144.44	135.86	96.9		30.26	42.87	29.05	16.32		86.3067	115.86	116.493	86.02
77.76	109.23	93.06	81.68		106.4	150.76	122.04	98.95		28.64	41.53	28.98	17.27		87.3067	123.073	102.72	87.4367
85.52	109.75	105.79	78.2		115.75	152.96	137.74	94.88		30.23	43.21	31.95	16.68		95.5967	124.153	116.44	83.76
88.79	105.1	104.4	81.33		119.76	147.47	135.02	97.49		30.97	42.37	30.62	16.16		99.1133	119.223	114.607	86.7167
84.97	107.53	89.38	75.65		113.65	149.9	112.54	90.23		28.68	42.37	23.16	14.58		94.53	121.653	97.1	80.51
81.76	108.25	84.13	106.67		109.68	149.87	105.13	127.27		27.92	41.62	21	20.6		91.0667	122.123	91.13	113.537
81.8	107.53	84.02	107.94		109.48	149.53	104.5	129.98		27.68	42	20.48	22.04		91.0267	121.53	90.8467	115.287
84.29	112.13	78.62	118.92		115.12	153.27	101.09	141.26		30.83	41.14	22.47	22.34		94.5667	125.843	86.11	126.367
85.22	108.23	83.25	81.49		114.98	150.07	107.58	99.8		29.76	41.84	24.33	18.31		95.14	122.177	91.36	87.5933
81.41	108.12	85.16	78.61		109.18	149.7	109.6	94.31		27.77	41.58	24.44	15.7		90.6667	121.98	93.3067	83.8433
117.87	110.29	73.82	91.24		157	152.22	95.83	110.51		39.13	41.93	22.01	19.27		130.913	124.267	81.1567	97.6633
103.49	109.05	91.87	79.99		145.3	151.56	115.04	95.96		41.81	42.51	23.17	15.97		117.427	123.22	99.5933	85.3133
98.25	108.1	83.45	82.5		138.36	149.99	105.69	99.55		40.11	41.89	22.24	17.05		111.62	122.063	90.8633	88.1833
110.91	109.15	86.44	83.16		152.09	150.82	107.24	99.93		41.18	41.67	20.8	16.77		124.637	123.04	93.3733	88.75
94.38	110.78	86.53	84.68		128.29	153.91	106.88	103.97		33.91	43.13	20.35	19.29		105.683	125.157	93.3133	91.11
83.25	106.69	93.3	85.67		113.5	148.07	119.73	101.32		30.25	41.38	26.43	15.65		93.3333	120.483	102.11	90.8867
98.52	104.36	95.53	82.05		129.68	146.36	123.03	101.31		31.16	42	27.5	19.26		108.907	118.36	104.697	88.47
86.26	99.83	99.92	79.74		115.52	135.93	126.61	96.93		29.26	36.1	26.69	17.19		96.0133	111.863	108.817	85.47
86.36	107.67	101.45	78.92		120.16	140.5	127.13	95.39		33.8	32.83	25.68	16.47		97.6267	118.613	110.01	84.41
88.02	92.05	78.92	78.27		119.17	122.22	102.52	94.5		31.15	30.17	23.6	16.23		98.4033	102.107	86.7867	83.68
84.25	92.42	77.04	82.65		115.9	123.04	96.09	100.28		31.65	30.62	19.05	17.63		94.8	102.627	83.39	88.5267
86.94	79.94	76.14	79.34		118.33	106.14	98.13	94.42		31.39	26.2	21.99	15.08		97.4033	88.6733	83.47	84.3667
94.44	71.15	79.71	76.6		124.71	96.82	101.58	92.7		30.27	25.67	21.87	16.1		104.53	79.7067	87	81.9667
91.26	81.7	80.22	75.69		123.01	109.07	105.33	91.5		31.75	27.37	25.11	15.81		101.843	90.8233	88.59	80.96
86.47	80.99	87.65	83.85		116.72	108.99	114.77	99.44		30.25	28	27.12	15.59		96.5533	90.3233	96.69	89.0467
87.26	82.19	80.96	111.64		117.5	111.15	102.15	134.58		30.24	28.96	21.19	22.94		97.34	91.8433	88.0233	119.287
86.64	89.98	84.53	104.48		120.16	118.69	108.68	127.08		33.52	28.71	24.15	22.6		97.8133	99.55	92.58	112.013
85.84	74.09	88.43	118.33		122.28	102.03	103.65	141.98		36.44	27.94	15.22	23.65		97.9867	83.4033	93.5033	126.213
85.66	78.87	86.89	105.51		116.63	107.81	112.06	131.48		30.97	28.94	25.17	25.97		95.9833	88.5167	95.28	114.167
83.09	79.54	81.59	114.01		114.89	113.75	102.31	137		31.8	34.21	20.72	22.99		93.69	90.9433	88.4967	121.673
87.03	81.38	81.61	113		120.38	113.86	103.47	135.34		33.35	32.48	21.86	22.34		98.1467	92.2067	88.8967	120.447
86.93	78.11	82.83	108.39		117.16	110.97	108.16	128.71		30.23	32.86	25.33	20.32		97.0067	89.0633	91.2733	115.163
84.93	83.01	84.63	88.74		114.88	117.3	105.34	104.12		29.95	34.29	20.71	15.38		94.9133	94.44	91.5333	93.8667
86.23	81.06	83.06	77.77		114.81	120.01	109.7	91.13		28.58	38.95	26.64	13.36		95.7567	94.0433	91.94	82.2233
										0	0	0	0		0	0	0	0
119.42	87	84.85	101.25		152.99	120.38	108.06	125.49		33.57	33.38	23.21	24.24		130.61	98.1267	92.5867	109.33
96.47	93.28	94.53	99.46		134.21	132.36	123.72	124.79		37.74	39.08	29.19	25.33		109.05	106.307	104.26	107.903
88	89.46	99.65	87.51		118.01	126.05	121.79	109.38		30.01	36.59	22.14	21.87		98.0033	101.657	107.03	94.8
87.3	85.93	99.9	96.66		115.3	121.79	125.98	116.63		28	35.86	26.08	19.97		96.6333	97.8833	108.593	103.317
95.5	84.13	76.26	84.67		126.79	118.62	93.94	104.31		31.29	34.49	17.68	19.64		105.93	95.6267	82.1533	91.2167
91.05	83.26	77.85	113.35		118.87	118.71	97.65	142.91		27.82	35.45	19.8	29.56		100.323	95.0767	84.45	123.203
87.88	83.12	87.71	113.09		123.21	118.09	113.03	138.01		35.33	34.97	25.32	24.92		99.6567	94.7767	96.15	121.397
85.94	85.42	83.39	106.46		116.48	120.49	104.04	133.03		30.54	35.07	20.65	26.57		96.12	97.11	90.2733	115.317
91.52	80.15	87.1	90.27		123.51	108.19	106.4	111.37		31.99	28.04	19.3	21.1		102.183	89.4967	93.5333	97.3033
86.73	83.66	108.45	89.57		118.15	117.5	136.95	110.74		31.42	33.84	28.5	21.17		97.2033	94.94	117.95	96.6267
84.84	84.91	132.78	95.43		117.3	117.45	163.42	119.13		32.46	32.54	30.64	23.7		95.66	95.7567	142.993	103.33
96.65	85.45	101.41	88.01		127.61	117.51	131.68	110.5		30.96	32.06	30.27	22.49		106.97	96.1367	111.5	95.5067
88.7	86.86	121.42	83.6		121.15	118.15	155.28	101.64		32.45	31.29	33.86	18.04		99.5167	97.29	132.707	89.6133
84.59	88.2	111.21	86.45		114.68	120.55	138.09	108.89		30.09	32.35	26.88	22.44		94.62	98.9833	120.17	93.93
87.9	80.71	118.38	86.77		121.42	116.45	142.58	109.74		33.52	35.74	24.2	22.97		99.0733	92.6233	126.447	94.4267
88.63	80.85	94.54	86.58		121.61	116.15	113.06	108.51		32.98	35.3	18.52	21.93		99.6233	92.6167	100.713	93.89
131.61	77.23	79.73	85.21		174.52	107.54	97.01	105.36		42.91	30.31	17.28	20.15		145.913	87.3333	85.49	91.9267
111.75	77.06	80.59	85.3		150.32	112.52	102.46	105.68		38.57	35.46	21.87	20.38		124.607	88.88	87.88	92.0933
120.37	78.84	82.73	87.85		161.01	111.9	107.16	110.84		40.64	33.06	24.43	22.99		133.917	89.86	90.8733	95.5133
86.83	78.28	99.58	86.52		117.09	116.65	121.74	108.11		30.26	38.37	22.16	21.59		96.9167	91.07	106.967	93.7167
93.57	80.95	97.51	116.08		122.61	117.12	124.99	146.2		29.04	36.17	27.48	30.12		103.25	93.0067	106.67	126.12
99.5	84.86	101.56	125.88		129.3	114.85	124.68	158.74		29.8	29.99	23.12	32.86		109.433	94.8567	109.267	136.833
87.92	80.05	103.66	114		116.39	116.05	125.73	149.86		28.47	36	22.07	35.86		97.41	92.05	111.017	125.953
75.97	80.91	108.63	108.02		111.33	112.47	138.76	137.69		35.36	31.56	30.13	29.67		87.7567	91.43	118.673	117.91
97.23	80.47	125.12	126.2		128.81	117.64	155.1	158.55		31.58	37.17	29.98	32.35		107.757	92.86	135.113	136.983
89.3	83.25	119.76	103.38		124.85	119.16	150.89	132.45		35.55	35.91	31.13	29.07		101.15	95.22	130.137	113.07
115.75	79.79	116.14	118.14		153.59	114.59	146.43	146.57		37.84	34.8	30.29	28.43		128.363	91.39	126.237	127.617
115.16	86.17	111.04	115.1		153.24	126.44	139.82	148.09		38.08	40.27	28.78	32.99		127.853	99.5933	120.633	126.097
101.57	70.61	109.99	110.45		134.29	103.58	136.86	141.43		32.72	32.97	26.87	30.98		112.477	81.6	118.947	120.777
92.24	83.23	103.19	111.16		123.02	118.67	126.8	139.61		30.78	35.44	23.61	28.45		102.5	95.0433	111.06	120.643
91.34	96.08	101.64	94.84		120.04	127.3	123.17	119.09		28.7	31.22	21.53	24.25		100.907	106.487	108.817	102.923
90.89	103.66	91.1	89.09		124.74	141.96	115.27	108.11		33.85	38.3	24.17	19.02		102.173	116.427	99.1567	95.43
89.25	103.76	96.77	83.72		117.36	142.7	121.87	99.1		28.11	38.94	25.1	15.38		98.62	116.74	105.137	88.8467
100.84	84.49	88.51	88.61		134.67	123.93	114.01	113.14		33.83	39.44	25.5	24.53		112.117	97.6367	97.01	96.7867
117.73	86.26	91.85	124.22		157.73	123.29	115.84	155.62		40	37.03	23.99	31.4		131.063	98.6033	99.8467	134.687
107.19	85.87	90.94	111.63		144.82	124.05	115.21	141.94		37.63	38.18	24.27	30.31		119.733	98.5967	99.03	121.733
114	89.08	117.37	120.17		152.39	129.26	148.26	149.8		38.39	40.18	30.89	29.63		126.797	102.473	127.667	130.047
116.96	86.85	122.98	115.28		160.43	121.62	153.01	143.73		43.47	34.77	30.03	28.45		131.45	98.44	132.99	124.763
110.66	96.03	108.62	96.66		147.29	139.58	138.75	118.77		36.63	43.55	30.13	22.11		122.87	110.547	118.663	104.03
109.94	112.51	121.1	88.24		144.14	159.47	148.49	109.67		34.2	46.96	27.39	21.43		121.34	128.163	130.23	95.3833
106.89	108.93	110.04	87.17		140.76	157.23	137.79	110.27		33.87	48.3	27.75	23.1		118.18	125.03	119.29	94.87
115.54	106.7	118.81	94.34		148.85	156.82	150.03	117.81		33.31	50.12	31.22	23.47		126.643	123.407	129.217	102.163
119.74	106.76	107.7	94.74		156.93	156.09	130.59	115.52		37.19	49.33	22.89	20.78		132.137	123.203	115.33	101.667
91.39	109.46	92.95	94.58		122.65	157.35	112.35	119.04		31.26	47.89	19.4	24.46		101.81	125.423	99.4167	102.733
106.97	105.85	89.99	91.63		141.71	155.27	112	115.69		34.74	49.42	22.01	24.06		118.55	122.323	97.3267	99.65
99.2	104.71	86.58	90.67		137.04	153.17	110.16	114.47		37.84	48.46	23.58	23.8		111.813	120.863	94.44	98.6033
87.2	102.26	99	113.63		118.47	150.26	124.22	146.77		31.27	48	25.22	33.14		97.6233	118.26	107.407	124.677
90.72	105.67	88.14	128.56		121.47	151.75	110.74	162.25		30.75	46.08	22.6	33.69		100.97	121.03	95.6733	139.79
92.65	108.48	93	130.18		124.17	156.96	117.44	162.2		31.52	48.48	24.44	32.02		103.157	124.64	101.147	140.853
105.09	107.38	86.04	101.73		141.85	154.59	109.64	132.24		36.76	47.21	23.6	30.51		117.343	123.117	93.9067	111.9
98.05	103.97	118.67	100.61		131.44	150.73	145.28	126.38		33.39	46.76	26.61	25.77		109.18	119.557	127.54	109.2
129.83	112.06	124.73	96.49		170.95	154.04	156.15	118.93		41.12	41.98	31.42	22.44		143.537	126.053	135.203	103.97
123.17	107.03	123.5	122.19		162.15	144.71	155.16	152.16		38.98	37.68	31.66	29.97		136.163	119.59	134.053	132.18
129.06	84.97	118.52	117.31		171.76	119.54	149.62	146.02		42.7	34.57	31.1	28.71		143.293	96.4933	128.887	126.88
129.68	89.03	109.49	134.8		172.53	125.61	142.14	165.52		42.85	36.58	32.65	30.72		143.963	101.223	120.373	145.04
99.87	112.97	107.1	104.12		136.99	152.47	138.06	131.92		37.12	39.5	30.96	27.8		112.243	126.137	117.42	113.387
98.84	110.79	112.8	95.27		132.42	156.74	140.83	119.89		33.58	45.95	28.03	24.62		110.033	126.107	122.143	103.477
101.62	110.59	99.91	105.76		138.66	155.19	119.43	133.79		37.04	44.6	19.52	28.03		113.967	125.457	106.417	115.103
91.84	107.9	92.73	123.46		123.92	154.5	114.83	155.21		32.08	46.6	22.1	31.75		102.533	123.433	100.097	134.043
126.99	108.41	120.74	116.99		169.48	155.3	151.11	149.13		42.49	46.89	30.37	32.14		141.153	124.04	130.863	127.703
105.67	105.09	123.27	99.22		138.08	152.51	155.03	131.23		32.41	47.42	31.76	32.01		116.473	120.897	133.857	109.89
128.07	105.25	106.12	119.69		170.33	151.77	136	152.32		42.26	46.52	29.88	32.63		142.157	120.757	116.08	130.567
								AVERAGE		31.5973	36.7503	22.8725	19.9154		103.833	95.6057	96.9274	98.1215
Telemetry Data -Nighttime - PKG-RQ/+ heterozygous mice (HM=hetero male)
19HM	20HM	21HM	22HM			19HM	20HM	21HM	22HM		19HM	20HM	21HM	22HM		19HM	20HM	21HM	22HM
I5Dia	I9Dia	I13Dia	I15Dia			I5Sys	I9Sys	I13Sys	I15Sys		l5 Pulse P	l9 Pulse P	l13 Pulse Pressure	l15 Pulse		I5 MAP	I9 MAP	I13 MAP	I15 MAP
75.19	101.31	74.57	93.39			99.74	126.77	96.79	119.39		24.55	25.46	22.22	26		83.3733	109.797	81.9767	102.057
72.92	80.32	85.19	94.71			95.59	102.25	113.18	118.99		22.67	21.93	27.99	24.28		80.4767	87.63	94.52	102.803
83.04	77.67	88.77	95.1			103.21	100.19	117.1	121.18		20.17	22.52	28.33	26.08		89.7633	85.1767	98.2133	103.793
87.75	82.63	126.09	110.12			111.8	108.49	163.05	140.88		24.05	25.86	36.96	30.76		95.7667	91.25	138.41	120.373
112.19	82.61	111.47	124.79			142.79	108.47	145.4	152.33		30.6	25.86	33.93	27.54		122.39	91.23	122.78	133.97
89.32	93.92	100.64	114.7			115.92	121.93	135.97	147.37		26.6	28.01	35.33	32.67		98.1867	103.257	112.417	125.59
90.95	101.67	81.58	112.23			115.44	130.51	112.57	148.97		24.49	28.84	30.99	36.74		99.1133	111.283	91.91	124.477
105.58	92.91	82.48	111.16			135.36	117.41	113.3	143.19		29.78	24.5	30.82	32.03		115.507	101.077	92.7533	121.837
107.22	91.38	84.16	102.22			142.19	117.33	116.34	141.74		34.97	25.95	32.18	39.52		118.877	100.03	94.8867	115.393
126.5	113.74	91.24	113.44			160.85	144.6	120.83	151.08		34.35	30.86	29.59	37.64		137.95	124.027	101.103	125.987
121.44	95.35	93.43	104.99			157.78	122.3	120.89	141.88		36.34	26.95	27.46	36.89		133.553	104.333	102.583	117.287
107.51	112.44	78.39	101.45			145.21	147.83	104.18	134.29		37.7	35.39	25.79	32.84		120.077	124.237	86.9867	112.397
94.06	117.97	89.39	100.67			122.67	152.17	116.99	131.91		28.61	34.2	27.6	31.24		103.597	129.37	98.59	111.083
99.6	113.18	82.83	100.98			129.78	144.78	111.16	132.29		30.18	31.6	28.33	31.31		109.66	123.713	92.2733	111.417
110	100.85	86.77	96.98			137.79	126.91	116.06	127.2		27.79	26.06	29.29	30.22		119.263	109.537	96.5333	107.053
80.7	95.5	110.87	94.76			107.57	120.03	146.84	121.76		26.87	24.53	35.97	27		89.6567	103.677	122.86	103.76
85.82	83.57	100.31	80.68			110.97	106.59	138.63	104.85		25.15	23.02	38.32	24.17		94.2033	91.2433	113.083	88.7367
90.55	82.8	101.09	80.37			118.72	103.22	140.11	101.31		28.17	20.42	39.02	20.94		99.94	89.6067	114.097	87.35
97.54	84.17	113.09	77.28			126.46	105.76	151.59	98.38		28.92	21.59	38.5	21.1		107.18	91.3667	125.923	84.3133
92.18	88.58	94.32	80.16			117.84	112.29	121.72	100.9		25.66	23.71	27.4	20.74		100.733	96.4833	103.453	87.0733
86.63	89.35	76.26	100.61			109.99	112.52	106.55	130.63		23.36	23.17	30.29	30.02		94.4167	97.0733	86.3567	110.617
86.76	104.39	75.6	106.84			107.49	137.22	98.56	136.48		20.73	32.83	22.96	29.64		93.67	115.333	83.2533	116.72
105.31	123.55	87.55	101.53			135.81	155.6	113.71	133.38		30.5	32.05	26.16	31.85		115.477	134.233	96.27	112.147
96.69	122.94	80.22	86.64			123.4	154.14	113.09	109.33		26.71	31.2	32.87	22.69		105.593	133.34	91.1767	94.2033
104.81	113.51	81.03	84.82			132.6	143.13	110.28	105.57		27.79	29.62	29.25	20.75		114.073	123.383	90.78	91.7367
104.44	84.3	109.47	85.04			131.18	107.94	136.12	105.32		26.74	23.64	26.65	20.28		113.353	92.18	118.353	91.8
104.65	91.38	97.54	88.92			132.64	115.57	124.81	116.29		27.99	24.19	27.27	27.37		113.98	99.4433	106.63	98.0433
106.53	75.67	77.1	84.84			138.62	98.25	101.62	111.29		32.09	22.58	24.52	26.45		117.227	83.1967	85.2733	93.6567
112.47	88.33	80.21	90.28			148.77	118.86	105.93	113.55		36.3	30.53	25.72	23.27		124.57	98.5067	88.7833	98.0367
103.91	84.13	109.49	86.11			138.28	112.35	140.87	111.57		34.37	28.22	31.38	25.46		115.367	93.5367	119.95	94.5967
93.79	84.9	106.09	104.02			122.84	110.28	138.22	134.64		29.05	25.38	32.13	30.62		103.473	93.36	116.8	114.227
86.39	119.49	106.97	101.45			113.83	155.42	143.28	129.03		27.44	35.93	36.31	27.58		95.5367	131.467	119.073	110.643
76.19	98.25	114.28	101.16			101.71	128.86	150.72	126.44		25.52	30.61	36.44	25.28		84.6967	108.453	126.427	109.587
78.85	89.54	101.63	104			100.74	115.31	139.73	138.19		21.89	25.77	38.1	34.19		86.1467	98.13	114.33	115.397
98.13	94.43	80.18	101.32			124.8	122.26	111.3	138.66		26.67	27.83	31.12	37.34		107.02	103.707	90.5533	113.767
83.43	108.5	77.58	107.32			108.26	140.56	107.07	134.39		24.83	32.06	29.49	27.07		91.7067	119.187	87.41	116.343
81.5	87.38	81.9	87.73			104.19	115.22	111.59	119.39		22.69	27.84	29.69	31.66		89.0633	96.66	91.7967	98.2833
106.16	85.86	85.83	83.82			136.41	110.01	115.81	106.95		30.25	24.15	29.98	23.13		116.243	93.91	95.8233	91.53
102.86	119.61	100.36	90.77			137.58	155.55	129.9	115.25		34.72	35.94	29.54	24.48		114.433	131.59	110.207	98.93
116.72	108.81	78.31	90.04			147.45	141.94	105.45	119.78		30.73	33.13	27.14	29.74		126.963	119.853	87.3567	99.9533
110.32	127.71	79.13	88.73			143.06	161.52	105.95	116.96		32.74	33.81	26.82	28.23		121.233	138.98	88.07	98.14
99.63	128.83	87.1	93.7			131.38	163.07	119.29	122		31.75	34.24	32.19	28.3		110.213	140.243	97.83	103.133
102.27	123.83	85.39	90.16			136.43	157.72	117	115.7		34.16	33.89	31.61	25.54		113.657	135.127	95.9267	98.6733
108.16	113.84	102.53	116.81			139.09	144.05	132.34	151.55		30.93	30.21	29.81	34.74		118.47	123.91	112.467	128.39
103.51	103.39	98.52	97.09			130.68	134.74	128.51	127.25		27.17	31.35	29.99	30.16		112.567	113.84	108.517	107.143
103.64	94.39	87.29	99.76			131.79	120.76	116.25	130.69		28.15	26.37	28.96	30.93		113.023	103.18	96.9433	110.07
88.01	87.36	110.35	88.51			113.88	110.46	147.01	113.65		25.87	23.1	36.66	25.14		96.6333	95.06	122.57	96.89
97.82	91.21	114.47	88.34			123.69	114.98	152.85	111.33		25.87	23.77	38.38	22.99		106.443	99.1333	127.263	96.0033
90.25	94.65	106.4	94.77			117.93	116.73	138.2	121.71		27.68	22.08	31.8	26.94		99.4767	102.01	117	103.75
98.51	96.24	91.69	111.43			127.12	118.53	122.17	146.77		28.61	22.29	30.48	35.34		108.047	103.67	101.85	123.21
93.57	90.17	81.27	112.87			117.64	110.62	106.13	149.23		24.07	20.45	24.86	36.36		101.593	96.9867	89.5567	124.99
113.29	98.31	86.22	114.56			146.82	123.89	116.94	150.25		33.53	25.58	30.72	35.69		124.467	106.837	96.46	126.457
126.17	91.47	98.03	107.44			160.27	116.11	133.06	147.17		34.1	24.64	35.03	39.73		137.537	99.6833	109.707	120.683
132.14	95.73	94.74	100.69			171.98	120.79	128.31	136.2		39.84	25.06	33.57	35.51		145.42	104.083	105.93	112.527
89.89	121.52	84.91	98.08			122.21	154.1	116.15	128.39		32.32	32.58	31.24	30.31		100.663	132.38	95.3233	108.183
100.91	98.52	110.33	91.36			124.58	123.53	144.1	117.37		23.67	25.01	33.77	26.01		108.8	106.857	121.587	100.03
94.13	100.49	90.34	83			115.85	126.11	120.2	106.66		21.72	25.62	29.86	23.66		101.37	109.03	100.293	90.8867
85.31	105.26	89.15	82.32			106.81	133.27	116.49	103.5		21.5	28.01	27.34	21.18		92.4767	114.597	98.2633	89.38
83.95	124.35	68.72	89.11			104.06	157.5	99.29	116.23		20.11	33.15	30.57	27.12		90.6533	135.4	78.91	98.15
100.52	94.82	110.88	110.76			129.61	120.09	146.81	144.76		29.09	25.27	35.93	34		110.217	103.243	122.857	122.093
116.55	97.68	106.55	114.99			148.82	123.06	147.64	148.76		32.27	25.38	41.09	33.77		127.307	106.14	120.247	126.247
124.3	119.82	88.1	120.57			161.99	152.65	119	147.96		37.69	32.83	30.9	27.39		136.863	130.763	98.4	129.7
84.43	127.55	103.4	115.72			114.6	161.37	138.39	139.55		30.17	33.82	34.99	23.83		94.4867	138.823	115.063	123.663
82.27	123.09	102.1	89.25			106.92	155.06	137.91	118.58		24.65	31.97	35.81	29.33		90.4867	133.747	114.037	99.0267
86.63	121.89	102.01	93.07			109.59	155.7	140.9	120.71		22.96	33.81	38.89	27.64		94.2833	133.16	114.973	102.283
90.45	98.44	100.14	90.74			118.26	129.39	136.3	118.88		27.81	30.95	36.16	28.14		99.72	108.757	112.193	100.12
93.47	114.84	112.95	90.15			121.31	143.48	150.05	121.57		27.84	28.64	37.1	31.42		102.75	124.387	125.317	100.623
87.98	89.14	108.58	94.86			113.13	113.61	145.92	126.66		25.15	24.47	37.34	31.8		96.3633	97.2967	121.027	105.46
92.55	89.88	115.06	93.93			117.88	112.87	150.88	121.34		25.33	22.99	35.82	27.41		100.993	97.5433	127	103.067
106.86	80.96	98.54	97.74			137.74	104.6	136.72	126.83		30.88	23.64	38.18	29.09		117.153	88.84	111.267	107.437
116.73	88.23	97.67	94.72			148.56	110.97	135.99	125.95		31.83	22.74	38.32	31.23		127.34	95.81	110.443	105.13
113.39	93.32	98.61	106.47			148.8	118.25	136.2	140.08		35.41	24.93	37.59	33.61		125.193	101.63	111.14	117.673
111.16	100.38	97.42	120.69			149.95	129.57	134.14	145.17		38.79	29.19	36.72	24.48		124.09	110.11	109.66	128.85
110.21	98.28	95.78	111.41			147.18	124.76	131.97	144.29		36.97	26.48	36.19	32.88		122.533	107.107	107.843	122.37
95.2	103.35	96.48	110.66			127.99	134.23	133.63	147.84		32.79	30.88	37.15	37.18		106.13	113.643	108.863	123.053
102.61	93.51	108.14	112.48			128.55	118.92	144.41	148.26		25.94	25.41	36.27	35.78		111.257	101.98	120.23	124.407
80.54	91.79	96.25	93.06			105.29	117.97	135.72	120.95		24.75	26.18	39.47	27.89		88.79	100.517	109.407	102.357
85.8	104.14	104.36	92.81			108.26	135.75	142.35	117.81		22.46	31.61	37.99	25		93.2867	114.677	117.023	101.143
86.19	108.31	97.38	96.63			109.96	140.4	134.91	124.69		23.77	32.09	37.53	28.06		94.1133	119.007	109.89	105.983
87.66	103.92	90.43	94.36			109.76	132.97	121.18	127.05		22.1	29.05	30.75	32.69		95.0267	113.603	100.68	105.257
87.74	101.81	96.37	109.32			110.94	130.73	127.67	143.37		23.2	28.92	31.3	34.05		95.4733	111.45	106.803	120.67
109.36	88.36	95.8	101.01			139.93	111.09	128.24	134.06		30.57	22.73	32.44	33.05		119.55	95.9367	106.613	112.027
122.96	86.61	96.21	116.29			153.05	108.13	128.92	139.7		30.09	21.52	32.71	23.41		132.99	93.7833	107.113	124.093
120.79	85.2	97.75	98.4			151.9	106.16	131.47	129.39		31.11	20.96	33.72	30.99		131.16	92.1867	108.99	108.73
114.39	90.17	111.91	88.78			147.22	114.12	147.03	114.24		32.83	23.95	35.12	25.46		125.333	98.1533	123.617	97.2667
82.4	121.25	109.89	94.26			108.76	151.69	145.54	123.46		26.36	30.44	35.65	29.2		91.1867	131.397	121.773	103.993
86.48	94.97	97.14	93.13			109.51	118.98	135.25	121.33		23.03	24.01	38.11	28.2		94.1567	102.973	109.843	102.53
88.4	89.26	91.07	93.87			111.41	110.42	123.16	121.42		23.01	21.16	32.09	27.55		96.07	96.3133	101.767	103.053
92.1	89.78	89.6	94.58			114.93	111.49	121.15	121.88		22.83	21.71	31.55	27.3		99.71	97.0167	100.117	103.68
95.55	113.97	90.66	89.97			122.5	145.68	120.91	117.6		26.95	31.71	30.25	27.63		104.533	124.54	100.743	99.18
90.78	116.67	89.42	105.47			115.5	147.85	119.98	137.78		24.72	31.18	30.56	32.31		99.02	127.063	99.6067	116.24
99.72	121.07	100.11	113.79			124.49	153.27	134.94	146.94		24.77	32.2	34.83	33.15		107.977	131.803	111.72	124.84
119.28	121.1	103.45	119.24			152.22	151.83	141.95	153.58		32.94	30.73	38.5	34.34		130.26	131.343	116.283	130.687
110.22	147.38	98.68	101.03			145.28	186.4	136.56	139.69		35.06	39.02	37.88	38.66		121.907	160.387	111.307	113.917
115.4	105.81	108.21	99.75			152.79	137.36	142.04	133.24		37.39	31.55	33.83	33.49		127.863	116.327	119.487	110.913
122.18	95.7	101.54	89.72			159.11	123.28	136.61	116.15		36.93	27.58	35.07	26.43		134.49	104.893	113.23	98.53
122.28	91.44	96.58	86.26			155.55	112.98	130.52	109.28		33.27	21.54	33.94	23.02		133.37	98.62	107.893	93.9333
120.49	94.03	95.96	93.38			156.45	116.37	130.38	117.47		35.96	22.34	34.42	24.09		132.477	101.477	107.433	101.41
121.09	99.88	91.62	92.33			159.68	122.59	124.13	117.83		38.59	22.71	32.51	25.5		133.953	107.45	102.457	100.83
108.65	89.26	94.72	91.45			143.24	109.59	127.2	118.1		34.59	20.33	32.48	26.65		120.18	96.0367	105.547	100.333
110.15	95.68	92.68	94.22			146.26	120	124.55	120.6		36.11	24.32	31.87	26.38		122.187	103.787	103.303	103.013
117.56	89.26	105.74	107.91			148.77	111.79	138.63	139.82		31.21	22.53	32.89	31.91		127.963	96.77	116.703	118.547
109.84	94.37	96.44	109.56			144.29	118.24	124.52	137.78		34.45	23.87	28.08	28.22		121.323	102.327	105.8	118.967
106.21	87.11	70.45	110.68			139.88	108.84	95.82	144.57		33.67	21.73	25.37	33.89		117.433	94.3533	78.9067	121.977
115.81	86.41	72.88	102.1			143.34	108.31	95.57	138.79		27.53	21.9	22.69	36.69		124.987	93.71	80.4433	114.33
104.8	102.86	72.74	87.01			130.51	133.99	96.48	117.02		25.71	31.13	23.74	30.01		113.37	113.237	80.6533	97.0133
82.8	109.47	80.37	85.1			110.01	141.86	105.58	109.74		27.21	32.39	25.21	24.64		91.87	120.267	88.7733	93.3133
94.47	125.39	77.31	93.64			117.36	159.18	102.48	118.54		22.89	33.79	25.17	24.9		102.1	136.653	85.7	101.94
84.63	118.67	76.53	94.9			106.69	152.54	102.02	123.07		22.06	33.87	25.49	28.17		91.9833	129.96	85.0267	104.29
85.41	119.08	72.8	105.34			107.29	147.17	100.74	138.23		21.88	28.09	27.94	32.89		92.7033	128.443	82.1133	116.303
81.32	108.51	73.73	113.17			100.84	139.08	102.16	149.55		19.52	30.57	28.43	36.38		87.8267	118.7	83.2067	125.297
115.44	112.81	79.01	140.63			145.39	149.72	106.1	177.71		29.95	36.91	27.09	37.08		125.423	125.113	88.04	152.99
117.65	106.67	73.48	100.22			147.99	138.04	99.99	131.31		30.34	31.37	26.51	31.09		127.763	117.127	82.3167	110.583
113.29	97.14	78.17	87.07			141.86	123.23	105.53	114.67		28.57	26.09	27.36	27.6		122.813	105.837	87.29	96.27
114.62	117.05	102.6	86.85			143.4	148.17	132.1	111.18		28.78	31.12	29.5	24.33		124.213	127.423	112.433	94.96
110.24	99.69	111.95	97.03			136.6	128.46	146.53	125.58		26.36	28.77	34.58	28.55		119.027	109.28	123.477	106.547
117.27	108.41	103.85	109.79			146.87	137.6	135.28	140		29.6	29.19	31.43	30.21		127.137	118.14	114.327	119.86
92.13	90.13	86.68	109.22			120.63	113.71	116.66	143.86		28.5	23.58	29.98	34.64		101.63	97.99	96.6733	120.767
93.05	87.77	81.62	106.3			116.4	109.83	112.32	144.52		23.35	22.06	30.7	38.22		100.833	95.1233	91.8533	119.04
104.23	82.17	90.8	142.99			129.19	104.2	120.61	180.38		24.96	22.03	29.81	37.39		112.55	89.5133	100.737	155.453
94.65	81.52	87.17	107.06			117.17	100.43	120.42	141.18		22.52	18.91	33.25	34.12		102.157	87.8233	98.2533	118.433
101.05	85.34	105.62	107.33			131.41	105.7	141.64	137.21		30.36	20.36	36.02	29.88		111.17	92.1267	117.627	117.29
100.4	88.93	108.84	118.43			128.95	114.07	144.45	156.92		28.55	25.14	35.61	38.49		109.917	97.31	120.71	131.26
114.12	111.22	102.18	106.32			144.86	142.89	140.63	138.03		30.74	31.67	38.45	31.71		124.367	121.777	114.997	116.89
95.84	116.53	115.98	107.34			123.25	148.57	154.91	137.74		27.41	32.04	38.93	30.4		104.977	127.21	128.957	117.473
111.78	128.18	111.51	106.63			147.75	168.67	149.17	137.2		35.97	40.49	37.66	30.57		123.77	141.677	124.063	116.82
111.82	104.32	107.73	93.03			149.53	136.49	139.3	116.69		37.71	32.17	31.57	23.66		124.39	115.043	118.253	100.917
106.51	120.56	79.57	89.73			135.24	155.48	112.17	111.08		28.73	34.92	32.6	21.35		116.087	132.2	90.4367	96.8467
84.09	123.21	85.27	89.2			109.79	155.31	114.94	110.69		25.7	32.1	29.67	21.49		92.6567	133.91	95.16	96.3633
82.63	115.77	79.06	95.43			106.3	147.27	108.01	119.9		23.67	31.5	28.95	24.47		90.52	126.27	88.71	103.587
90.89	98.15	83.62	96.24			113.58	125.55	108.76	121.92		22.69	27.4	25.14	25.68		98.4533	107.283	92	104.8
93.78	91.54	81.4	108			117.8	119.13	110.64	139.52		24.02	27.59	29.24	31.52		101.787	100.737	91.1467	118.507
88.45	85.88	96.09	101.33			112.31	109.06	129.01	131.59		23.86	23.18	32.92	30.26		96.4033	93.6067	107.063	111.417
122.08	82.02	84.93	96.66			153.29	102.12	114.98	122.32		31.21	20.1	30.05	25.66		132.483	88.72	94.9467	105.213
126.23	89.46	79.74	92.14			158.92	109.87	109.62	116.17		32.69	20.41	29.88	24.03		137.127	96.2633	89.7	100.15
109.34	88.75	79.24	84.79			144.11	108.18	108.26	106.6		34.77	19.43	29.02	21.81		120.93	95.2267	88.9133	92.06
106.65	90.65	79.62	87.86			142.72	111.13	112.16	109.78		36.07	20.48	32.54	21.92		118.673	97.4767	90.4667	95.1667
110.83	92.54	120.83	91.57			138.37	113.76	153.32	116.82		27.54	21.22	32.49	25.25		120.01	99.6133	131.66	99.9867
108.75	88.75	110.48	88.66			133.95	110.44	140.47	117.44		25.2	21.69	29.99	28.78		117.15	95.98	120.477	98.2533
84.7	89.72	94.54	115.55			107.96	115.1	127.5	148.84		23.26	25.38	32.96	33.29		92.4533	98.18	105.527	126.647
91.94	95.55	97.96	116.35			112.4	121.57	137.23	151.56		20.46	26.02	39.27	35.21		98.76	104.223	111.05	128.087
102.84	89.38	99.59	111.71			130.12	111.91	138.36	148.54		27.28	22.53	38.77	36.83		111.933	96.89	112.513	123.987
88.77	96.23	105.4	113.27			112.15	120.8	138.78	143.02		23.38	24.57	33.38	29.75		96.5633	104.42	116.527	123.187
93.65	86.51	103.3	109.71			118.18	108.85	138.21	143.32		24.53	22.34	34.91	33.61		101.827	93.9567	114.937	120.913
117.7	92.86	115.83	90.19			146.82	115.05	158.24	119.2		29.12	22.19	42.41	29.01		127.407	100.257	129.967	99.86
114.89	94.61	104.65	88.98			146.08	116.4	143.55	113.59		31.19	21.79	38.9	24.61		125.287	101.873	117.617	97.1833
113.98	108.98	99.29	93.98			149.19	140.15	138.88	118.55		35.21	31.17	39.59	24.57		125.717	119.37	112.487	102.17
120.23	110.21	98.68	98.28			156.55	144.97	135.84	124.59		36.32	34.76	37.16	26.31		132.337	121.797	111.067	107.05
119.25	122.35	78.27	112.89			154.27	156.89	107.77	149.31		35.02	34.54	29.5	36.42		130.923	133.863	88.1033	125.03
134.76	120.97	74.21	114.92			172.92	152.75	100.61	145.67		38.16	31.78	26.4	30.75		147.48	131.563	83.01	125.17
125.32	117.73	69.59	139.38			159.54	148.57	94.08	174.33		34.22	30.84	24.49	34.95		136.727	128.01	77.7533	151.03
121.93	121.94	77.65	111.25			160.41	154.42	102.2	145.44		38.48	32.48	24.55	34.19		134.757	132.767	85.8333	122.647
112.31	132.85	99.37	109.18			148.49	170.73	130.47	139.93		36.18	37.88	31.1	30.75		124.37	145.477	109.737	119.43
116.29	95.9	94.48	106.93			150.96	122.05	121.6	140.17		34.67	26.15	27.12	33.24		127.847	104.617	103.52	118.01
115.95	110.46	82.17	100.79			146.76	138.08	109.15	131.15		30.81	27.62	26.98	30.36		126.22	119.667	91.1633	110.91
117.99	113.84	78.55	111.35			150.65	140.83	104.07	143.49		32.66	26.99	25.52	32.14		128.877	122.837	87.0567	122.063
117.5	85.61	76.76	116.97			147.61	108.25	104.91	156.16		30.11	22.64	28.15	39.19		127.537	93.1567	86.1433	130.033
110.8	82.23	82.55	102.18			142.03	101.44	113.31	134.33		31.23	19.21	30.76	32.15		121.21	88.6333	92.8033	112.897
115.62	87.77	79.12	100.16			145.47	108.58	107.54	128.84		29.85	20.81	28.42	28.68		125.57	94.7067	88.5933	109.72
111.49	88.46	81.44	99.89			145.27	111.21	109.16	130.41		33.78	22.75	27.72	30.52		122.75	96.0433	90.68	110.063
106.41	78.65	74.2	95.51			140.82	98.9	101.42	123.03		34.41	20.25	27.22	27.52		117.88	85.4	83.2733	104.683
105.55	89.46	72.84	104.62			136.89	111.13	102.08	135.87		31.34	21.67	29.24	31.25		115.997	96.6833	82.5867	115.037
99.34	82.77	85.37	105.14			126.73	103.45	112.81	139.91		27.39	20.68	27.44	34.77		108.47	89.6633	94.5167	116.73
98.41	77.48	79.45	105.89			125.26	97.51	106.56	138.26		26.85	20.03	27.11	32.37		107.36	84.1567	88.4867	116.68
91.2	78.02	78.01	112.59			116.43	97.91	106.13	147.2		25.23	19.89	28.12	34.61		99.61	84.65	87.3833	124.127
91.88	76.25	74.06	133.56			117.98	95.36	101.01	174.2		26.1	19.11	26.95	40.64		100.58	82.62	83.0433	147.107
79.3	83.99	78.67	99.43			101.89	107.18	106.33	130.94		22.59	23.19	27.66	31.51		86.83	91.72	87.89	109.933
76.87	81.62	78.33	99.97			100.19	105.16	105.58	129.26		23.32	23.54	27.25	29.29		84.6433	89.4667	87.4133	109.733
96.91	85.2	80.62	99.14			125.96	109.82	109.2	127.64		29.05	24.62	28.58	28.5		106.593	93.4067	90.1467	108.64
107.28	79.2	84.96	101.7			135.17	102.75	115.82	130.87		27.89	23.55	30.86	29.17		116.577	87.05	95.2467	111.423
115.3	85.85	75.69	96.97			142.96	110.31	100.97	125.96		27.66	24.46	25.28	28.99		124.52	94.0033	84.1167	106.633
101.05	81.89	96.98	108.33			124.39	105.34	124.1	141.56		23.34	23.45	27.12	33.23		108.83	89.7067	106.02	119.407
102.43	89.75	74.59	96.96			133.77	112.56	100.01	125.12		31.34	22.81	25.42	28.16		112.877	97.3533	83.0633	106.347
95.53	86.47	71.43	100.11			125.29	112.65	95.32	127.35		29.76	26.18	23.89	27.24		105.45	95.1967	79.3933	109.19
98.89	80.52	75.72	91.67			129.2	105.06	99.33	117.67		30.31	24.54	23.61	26		108.993	88.7	83.59	100.337
103.43	95.75	73.12	92.92			132.85	123.94	95.41	118.3		29.42	28.19	22.29	25.38		113.237	105.147	80.55	101.38
103.56	88.25	107.48	95.55			132.13	113.49	142.71	123.04		28.57	25.24	35.23	27.49		113.083	96.6633	119.223	104.713
105.82	85.3	117.57	95.18			140.89	108.25	154.13	123.18		35.07	22.95	36.56	28		117.51	92.95	129.757	104.513
99.59	98.22	100.91	98.57			134.26	129.23	133.29	127.05		34.67	31.01	32.38	28.48		111.147	108.557	111.703	108.063
102.27	127.58	85.79	95.91			133.45	160.99	116.87	123.02		31.18	33.41	31.08	27.11		112.663	138.717	96.15	104.947
111.99	114.13	78.63	97.73			143.6	145.5	108.85	124.2		31.61	31.37	30.22	26.47		122.527	124.587	88.7033	106.553
84.51	111.35	87.45	102.74			108.92	142.83	115.62	135.45		24.41	31.48	28.17	32.71		92.6467	121.843	96.84	113.643
102.73	121.18	77.94	111.75			129.38	157.17	103.23	144.17		26.65	35.99	25.29	32.42		111.613	133.177	86.37	122.557
87.97	117.66	83.15	103.5			113.04	152.38	106.05	140.17		25.07	34.72	22.9	36.67		96.3267	129.233	90.7833	115.723
105.15	103.82	84.64	105.03			131.99	137.82	111.6	139.05		26.84	34	26.96	34.02		114.097	115.153	93.6267	116.37
85.22	113.21	78.13	100.67			108.6	148.24	106.3	130.58		23.38	35.03	28.17	29.91		93.0133	124.887	87.52	110.64
101.71	109.36	78.96	94.56			128.72	140.85	104.41	122.71		27.01	31.49	25.45	28.15		110.713	119.857	87.4433	103.943
89.95	99.16	82.04	94.54			115.07	125.23	110.6	120.34		25.12	26.07	28.56	25.8		98.3233	107.85	91.56	103.14
109.92	87.86	80.17	90.97			143.13	111.53	108.7	115.83		33.21	23.67	28.53	24.86		120.99	95.75	89.68	99.2567
118.98	86.35	81.79	99.45			155.96	107.44	109.7	126.35		36.98	21.09	27.91	26.9		131.307	93.38	91.0933	108.417
104.5	78.62	78.03	82.89			133.86	99.13	106.16	106.49		29.36	20.51	28.13	23.6		114.287	85.4567	87.4067	90.7567
87.59	75.4	101.7	77.16			112.38	94.9	135.34	97.42		24.79	19.5	33.64	20.26		95.8533	81.9	112.913	83.9133
101.97	78.74	112.67	87.46			132.24	98.88	150.58	108.14		30.27	20.14	37.91	20.68		112.06	85.4533	125.307	94.3533
110.33	77.37	116.74	79.19			146.76	97.44	158.43	98.72		36.43	20.07	41.69	19.53		122.473	84.06	130.637	85.7
101.61	82.43	95.38	92.16			130.99	103.41	134.18	113.89		29.38	20.98	38.8	21.73		111.403	89.4233	108.313	99.4033
111.26	85.77	96.59	86.45			144.91	109.36	134.96	108.61		33.65	23.59	38.37	22.16		122.477	93.6333	109.38	93.8367
85.76	79.3	96.08	84.92			114.02	100.29	125.85	106.27		28.26	20.99	29.77	21.35		95.18	86.2967	106.003	92.0367
106.82	106.13	78.39	85.45			141.47	134.77	104.74	109.53		34.65	28.64	26.35	24.08		118.37	115.677	87.1733	93.4767
99.01	106.82	69.7	89.37			128.8	134.54	94.65	111.55		29.79	27.72	24.95	22.18		108.94	116.06	78.0167	96.7633
112.56	102.78	69.54	84.54			147.49	129.25	93.52	110.13		34.93	26.47	23.98	25.59		124.203	111.603	77.5333	93.07
90.51	92.4	81.34	89.25			119.48	115.06	105.65	118.86		28.97	22.66	24.31	29.61		100.167	99.9533	89.4433	99.12
82.5	81.38	75.11	109.3			110.13	102.09	98.62	143.5		27.63	20.71	23.51	34.2		91.71	88.2833	82.9467	120.7
91.64	82.72	73.4	109.59			119.09	105.48	97.93	140.49		27.45	22.76	24.53	30.9		100.79	90.3067	81.5767	119.89
99.23	78.64	76.9	103.97			131.98	99.68	99.39	138.61		32.75	21.04	22.49	34.64		110.147	85.6533	84.3967	115.517
86.56	77.61	74.69	112.14			114.82	97.53	100.67	148.16		28.26	19.92	25.98	36.02		95.98	84.25	83.35	124.147
90.47	98.5	78.2	111.3			117.94	126.99	103.96	147.78		27.47	28.49	25.76	36.48		99.6267	107.997	86.7867	123.46
81.82	84.34	76.91	100.74			107.79	108.52	104.51	136.64		25.97	24.18	27.6	35.9		90.4767	92.4	86.11	112.707
90.86	77.79	84.53	102.07			119.47	99.83	113.76	140.62		28.61	22.04	29.23	38.55		100.397	85.1367	94.2733	114.92
79.17	77.06	108.84	97.39			105.66	98.46	144.92	128.75		26.49	21.4	36.08	31.36		88	84.1933	120.867	107.843
84.38	75.55	116.35	94.81			109.74	97.41	152.01	120.96		25.36	21.86	35.66	26.15		92.8333	82.8367	128.237	103.527
104.87	74.71	104.1	79.59			139.14	95.68	140.33	104.74		34.27	20.97	36.23	25.15		116.293	81.7	116.177	87.9733
118	107.22	98.73	80.96			151.88	139.59	133.14	102.43		33.88	32.37	34.41	21.47		129.293	118.01	110.2	88.1167
113.34	134.83	97.08	87.81			150.37	174.21	132.39	107.95		37.03	39.38	35.31	20.14		125.683	147.957	108.85	94.5233
115.58	114.35	91.88	87.59			151.99	143.8	122.91	106.22		36.41	29.45	31.03	18.63		127.717	124.167	102.223	93.8
110.19	117.4	90.04	104.01			145.35	150.34	117.37	128.18		35.16	32.94	27.33	24.17		121.91	128.38	99.15	112.067
107.55	110.33	86.73	95.53			139.79	144.34	113.9	121.7		32.24	34.01	27.17	26.17		118.297	121.667	95.7867	104.253
103.65	108.99	93.47	97.46			131.39	139.9	118.43	123.89		27.74	30.91	24.96	26.43		112.897	119.293	101.79	106.27
97.63	99.87	89.36	98.78			120.85	129.21	114.17	125.15		23.22	29.34	24.81	26.37		105.37	109.65	97.63	107.57
92.49	93.42	75.45	103.14			116.1	117.77	98.25	133.14		23.61	24.35	22.8	30		100.36	101.537	83.05	113.14
94.19	75.75	74.79	125.62			116.84	95.85	96.99	162.16		22.65	20.1	22.2	36.54		101.74	82.45	82.19	137.8
89.59	74.37	78.44	114.78			110.26	93.12	100.74	151.28		20.67	18.75	22.3	36.5		96.48	80.62	85.8733	126.947
93.78	86.95	78.55	118.78			120.8	105.69	104.56	157.84		27.02	18.74	26.01	39.06		102.787	93.1967	87.22	131.8
105.48	82.25	91.06	108.71			135.74	101.14	119.82	146.41		30.26	18.89	28.76	37.7		115.567	88.5467	100.647	121.277
92.08	77.77	82.3	119.18			117.39	95.46	108.39	154.97		25.31	17.69	26.09	35.79		100.517	83.6667	90.9967	131.11
101.49	86.51	78.08	139.22			129.68	106.58	103.44	183.55		28.19	20.07	25.36	44.33		110.887	93.2	86.5333	153.997
94.45	95.29	83.88	99.45			119.72	117.74	109.45	134.78		25.27	22.45	25.57	35.33		102.873	102.773	92.4033	111.227
94.98	93.7	87.39	91.08			120.37	117.04	113.81	121.47		25.39	23.34	26.42	30.39		103.443	101.48	96.1967	101.21
107.25	83.71	84.25	86.8			139.49	104.81	114.6	112.34		32.24	21.1	30.35	25.54		117.997	90.7433	94.3667	95.3133
92.23	91.42	75.25	88.55			118.51	113.13	102.73	111.45		26.28	21.71	27.48	22.9		100.99	98.6567	84.41	96.1833
86.08	86.87	86.27	73.76			111.85	108.88	112.27	97.57		25.77	22.01	26	23.81		94.67	94.2067	94.9367	81.6967
107.83	85.15	85.15	74.69			140.29	104.5	112.34	95.75		32.46	19.35	27.19	21.06		118.65	91.6	94.2133	81.71
105.06	81.75	99.46	77.86			133.89	102.5	133.23	96.83		28.83	20.75	33.77	18.97		114.67	88.6667	110.717	84.1833
88.12	82.4	82.84	79.88			119.22	105.98	108.68	98.55		31.1	23.58	25.84	18.67		98.4867	90.26	91.4533	86.1033
80.23	90.72	77.25	85.37			107.3	113.53	101.83	108.45		27.07	22.81	24.58	23.08		89.2533	98.3233	85.4433	93.0633
94.16	84.08	74.27	86.21			121.77	106.28	96.59	108.51		27.61	22.2	22.32	22.3		103.363	91.48	81.71	93.6433
85.15	80.84	87.99	90.8			110.22	104.11	113.14	113.31		25.07	23.27	25.15	22.51		93.5067	88.5967	96.3733	98.3033
83.02	91.09	74.47	92.38			108.54	116.81	97.12	119.5		25.52	25.72	22.65	27.12		91.5267	99.6633	82.02	101.42
99.35	82.86	73.1	88.86			129.87	106.06	95.67	112.03		30.52	23.2	22.57	23.17		109.523	90.5933	80.6233	96.5833
81.28	87.08	75.69	78.57			107.11	108.09	100.31	98.65		25.83	21.01	24.62	20.08		89.89	94.0833	83.8967	85.2633
86.03	94.82	71.24	82.12			109.42	122.21	95.45	103.02		23.39	27.39	24.21	20.9		93.8267	103.95	79.31	89.0867
									AVERAGE		28.9119	26.373	30.6142	29.1133		110.283	106.122	100.617	108.9
Telemetry Data -Nighttime - Wild type mice (WM= WT male)
17WM	18WM	19WM	20WM		17WM	18WM	19WM	20WM		17WM	18WM	19WM	20WM		17WM	18WM	19WM	20WM
I1Dia	I3Dia	I7Dia	I11Dia		I1Sys	I3Sys	I7Sys	I11Sys		I1Pulse	I3Pulse	I7Pulse	I11Pulse		I1MAP	I3MAP	I7MAP	I11MAP
119.23	104.55	118.82	115.55		164.44	151.74	147.79	144.25		45.21	47.19	28.97	28.7		134.3	120.28	128.477	125.117
147.17	105.65	116.12	111.97		191.83	151.59	137.36	139.51		44.66	45.94	21.24	27.54		162.057	120.963	123.2	121.15
119.79	106.62	97	84.54		163.85	151.76	118.54	105.78		44.06	45.14	21.54	21.24		134.477	121.667	104.18	91.62
120.21	107.03	95.09	89.36		163.67	147.93	118.02	110.95		43.46	40.9	22.93	21.59		134.697	120.663	102.733	96.5567
120.68	92	91.2	95.53		163.11	127.15	116.09	119.17		42.43	35.15	24.89	23.64		134.823	103.717	99.4967	103.41
123.44	91.46	84.97	111.58		167.18	126.77	107.8	140.97		43.74	35.31	22.83	29.39		138.02	103.23	92.58	121.377
114.8	108.84	89.83	96.94		157.46	147.21	112.41	123.4		42.66	38.37	22.58	26.46		129.02	121.63	97.3567	105.76
123.52	110.77	120.59	98.51		167.02	157.1	151.31	124.21		43.5	46.33	30.72	25.7		138.02	126.213	130.83	107.077
120.71	110.09	116.19	127.73		161.86	155.48	149.14	159.57		41.15	45.39	32.95	31.84		134.427	125.22	127.173	138.343
115.01	109.69	102.5	125.6		149.93	155.39	129.97	155.72		34.92	45.7	27.47	30.12		126.65	124.923	111.657	135.64
135.09	110.98	103.35	111.01		177.13	155.73	127.73	137.5		42.04	44.75	24.38	26.49		149.103	125.897	111.477	119.84
119.87	110.78	103.97	120.44		156.68	154.99	129.8	153.37		36.81	44.21	25.83	32.93		132.14	125.517	112.58	131.417
114.73	109.52	107.89	123.02		149.96	155.93	132.92	156.08		35.23	46.41	25.03	33.06		126.473	124.99	116.233	134.04
108.81	109.03	118.53	86.98		144.51	153.24	150.75	109.84		35.7	44.21	32.22	22.86		120.71	123.767	129.27	94.6
110.98	109.86	116.56	88.14		149.9	153.26	143.55	109.93		38.92	43.4	26.99	21.79		123.953	124.327	125.557	95.4033
111.28	100.42	112.08	90.89		148.96	147.22	136.33	114.99		37.68	46.8	24.25	24.1		123.84	116.02	120.163	98.9233
102.26	107.66	106.62	99.21		130.51	152.16	131.21	125.26		28.25	44.5	24.59	26.05		111.677	122.493	114.817	107.893
120.62	110.03	112.77	94.59		164.96	154.98	137.15	120.37		44.34	44.95	24.38	25.78		135.4	125.013	120.897	103.183
106.57	109.27	116.21	94.71		143.56	152.08	146.41	118.16		36.99	42.81	30.2	23.45		118.9	123.54	126.277	102.527
104.58	98.36	132.87	101.72		139.25	146.69	168.18	123.09		34.67	48.33	35.31	21.37		116.137	114.47	144.64	108.843
113.79	108.06	106.99	113.98		151.04	152.91	139.18	143.98		37.25	44.85	32.19	30		126.207	123.01	117.72	123.98
108.64	111.94	99.79	108.18		144.63	155.41	123.1	139		35.99	43.47	23.31	30.82		120.637	126.43	107.56	118.453
109.76	101.79	98.7	107.02		144.03	145.66	119.93	132		34.27	43.87	21.23	24.98		121.183	116.413	105.777	115.347
88.26	109.59	98.06	93.48		119.49	153.94	121.78	115.57		31.23	44.35	23.72	22.09		98.67	124.373	105.967	100.843
95.48	106.05	96.06	91.2		123.09	148.84	119.63	116.7		27.61	42.79	23.57	25.5		104.683	120.313	103.917	99.7
97.22	104.81	111.72	91.6		131.96	148.72	139.81	116.31		34.74	43.91	28.09	24.71		108.8	119.447	121.083	99.8367
94.74	111.69	113.1	123.16		127.67	155.68	140.31	156.28		32.93	43.99	27.21	33.12		105.717	126.353	122.17	134.2
100.94	103.21	130.87	123.93		131.63	147.36	160.49	155.69		30.69	44.15	29.62	31.76		111.17	117.927	140.743	134.517
91.81	108.87	112.39	130.45		126.47	153.71	131.25	163.4		34.66	44.84	18.86	32.95		103.363	123.817	118.677	141.433
92.55	106.13	110.86	112.08		120.94	150.76	138.83	143.21		28.39	44.63	27.97	31.13		102.013	121.007	120.183	122.457
95.8	107.42	124.24	114.1		125.63	152.43	156.54	141.89		29.83	45.01	32.3	27.79		105.743	122.423	135.007	123.363
127.37	105.31	91.19	95.89		167.51	149.46	114.43	118.7		40.14	44.15	23.24	22.81		140.75	120.027	98.9367	103.493
106.32	107.37	98.08	95.03		140.33	150.76	120	115.39		34.01	43.39	21.92	20.36		117.657	121.833	105.387	101.817
92.14	106.92	116.67	102.58		121.78	151.59	147.69	127.33		29.64	44.67	31.02	24.75		102.02	121.81	127.01	110.83
100.37	106.38	133.2	94.79		138.45	150.78	168.02	119.89		38.08	44.4	34.82	25.1		113.063	121.18	144.807	103.157
96.99	106.08	102.96	91.11		129.73	151.26	134.96	117.77		32.74	45.18	32	26.66		107.903	121.14	113.627	99.9967
94.88	106.06	95.09	93.73		126.31	151.08	117.73	119.37		31.43	45.02	22.64	25.64		105.357	121.067	102.637	102.277
93.63	117.32	93.24	93.46		128.99	164.41	113.4	119.23		35.36	47.09	20.16	25.77		105.417	133.017	99.96	102.05
121.99	107.52	103.56	100.41		162.52	153.26	125.4	127.02		40.53	45.74	21.84	26.61		135.5	122.767	110.84	109.28
112.06	109.21	95.03	125.24		153.16	154.72	118.55	157.88		41.1	45.51	23.52	32.64		125.76	124.38	102.87	136.12
99.08	106.07	97.19	124.67		131.85	151.58	121.99	156.23		32.77	45.51	24.8	31.56		110.003	121.24	105.457	135.19
94.43	108.58	98.69	138.51		123.15	152.78	120.32	173.82		28.72	44.2	21.63	35.31		104.003	123.313	105.9	150.28
104.73	105.38	104.35	109.06		135.33	149.49	126.13	140.64		30.6	44.11	21.78	31.58		114.93	120.083	111.61	119.587
95.67	107.48	117.54	110.06		125.07	152.98	144.59	141.04		29.4	45.5	27.05	30.98		105.47	122.647	126.557	120.387
93.44	106.2	126.64	114.99		120.9	149.94	154.29	147.1		27.46	43.74	27.65	32.11		102.593	120.78	135.857	125.693
94.48	106.54	100.44	130.44		125.06	151.09	122.11	161.91		30.58	44.55	21.67	31.47		104.673	121.39	107.663	140.93
121.44	111.52	107.61	110.69		160.09	156.37	125.72	137.15		38.65	44.85	18.11	26.46		134.323	126.47	113.647	119.51
116.33	106.46	103.6	108.55		158.94	152.2	121.97	129.76		42.61	45.74	18.37	21.21		130.533	121.707	109.723	115.62
136.58	129.79	92.43	97.66		181.71	178.66	113.24	116.39		45.13	48.87	20.81	18.73		151.623	146.08	99.3667	103.903
121.47	98.75	121.28	92.32		162.23	139.21	153.42	110.8		40.76	40.46	32.14	18.48		135.057	112.237	131.993	98.48
131.53	110.65	132.33	96.73		171.15	147.7	166.05	117.75		39.62	37.05	33.72	21.02		144.737	123	143.57	103.737
107.99	76.97	107.59	93.05		150.03	109.68	134.37	116.71		42.04	32.71	26.78	23.66		122.003	87.8733	116.517	100.937
118.17	76.73	106.11	89.7		164.71	104.61	132.04	112.21		46.54	27.88	25.93	22.51		133.683	86.0233	114.753	97.2033
118.5	84.5	116.63	92.99		162.44	119.01	141.95	116.02		43.94	34.51	25.32	23.03		133.147	96.0033	125.07	100.667
108.36	85.25	113.71	124.33		147.37	122.11	139.15	154.62		39.01	36.86	25.44	30.29		121.363	97.5367	122.19	134.427
107.34	86.48	116.33	110.9		142.77	123.91	148.34	141.7		35.43	37.43	32.01	30.8		119.15	98.9567	127	121.167
115.87	90.14	101.61	122.7		153.67	124.1	130.42	154.58		37.8	33.96	28.81	31.88		128.47	101.46	111.213	133.327
120.43	88.23	102.5	122.64		157.8	124.1	128.23	153.07		37.37	35.87	25.73	30.43		132.887	100.187	111.077	132.783
94.56	87.88	109.22	120.29		126.09	125.55	133.61	152.01		31.53	37.67	24.39	31.72		105.07	100.437	117.35	130.863
101.87	87.56	112.79	94.43		134.05	125.93	137.44	117.87		32.18	38.37	24.65	23.44		112.597	100.35	121.007	102.243
97.23	83	112.56	101.35		130.76	117.4	139.13	125.4		33.53	34.4	26.57	24.05		108.407	94.4667	121.417	109.367
95.64	81.37	110.08	104.71		132.15	117.85	135.25	131.31		36.51	36.48	25.17	26.6		107.81	93.53	118.47	113.577
98.35	89.46	131.5	106.19		136.58	133.63	160.35	131.07		38.23	44.17	28.85	24.88		111.093	104.183	141.117	114.483
97.9	87.24	117.14	126.2		133.04	126.7	145.97	157.53		35.14	39.46	28.83	31.33		109.613	100.393	126.75	136.643
118.19	88.12	107.57	124.01		158.39	126.61	138.69	153.48		40.2	38.49	31.12	29.47		131.59	100.95	117.943	133.833
96.1	112.28	109.38	112.91		128.37	160.47	142.48	143.2		32.27	48.19	33.1	30.29		106.857	128.343	120.413	123.007
94.5	113.39	109.72	104.85		118.88	161.38	142.6	133.1		24.38	47.99	32.88	28.25		102.627	129.387	120.68	114.267
94.13	110.61	118.18	107.02		124.13	156.83	150.45	131.25		30	46.22	32.27	24.23		104.13	126.017	128.937	115.097
122.16	109.66	123.04	112.42		163.99	157.48	155.24	137.86		41.83	47.82	32.2	25.44		136.103	125.6	133.773	120.9
101.5	113.76	123.71	118.4		138.63	159.62	151.82	144.82		37.13	45.86	28.11	26.42		113.877	129.047	133.08	127.207
96.4	112.2	109.56	100.61		126.26	157.36	136.23	122.09		29.86	45.16	26.67	21.48		106.353	127.253	118.45	107.77
98.06	107.52	107.89	97.05		131.41	150.74	136.67	116.09		33.35	43.22	28.78	19.04		109.177	121.927	117.483	103.397
97.3	105.65	108.78	99.93		127.35	149.4	135.43	120.5		30.05	43.75	26.65	20.57		107.317	120.233	117.663	106.787
99.67	107.84	121.4	118.78		132.73	151.46	146.46	148.81		33.06	43.62	25.06	30.03		110.69	122.38	129.753	128.79
102.5	108.36	107.99	122.61		136.62	152.1	124.76	152.98		34.12	43.74	16.77	30.37		113.873	122.94	113.58	132.733
102.59	110.07	106.09	123.48		137.07	152.69	124.01	152.27		34.48	42.62	17.92	28.79		114.083	124.277	112.063	133.077
96.49	113.64	93.36	103.09		122.84	155.71	110.96	130.86		26.35	42.07	17.6	27.77		105.273	127.663	99.2267	112.347
99.11	105.63	119.26	97.67		134.19	151.87	144.61	123.07		35.08	46.24	25.35	25.4		110.803	121.043	127.71	106.137
131.93	111.55	116.65	91.96		172.12	155.87	145	113		40.19	44.32	28.35	21.04		145.327	126.323	126.1	98.9733
133.91	109.76	112.1	95.48		175.34	152.02	139.97	116.92		41.43	42.26	27.87	21.44		147.72	123.847	121.39	102.627
131.88	109.22	113.56	100.49		170.37	151.77	141.14	125.95		38.49	42.55	27.58	25.46		144.71	123.403	122.753	108.977
139.57	107	112.89	133.25		180.92	152.18	136.55	162.44		41.35	45.18	23.66	29.19		153.353	122.06	120.777	142.98
119.42	112.04	108.46	120.46		160.15	157.24	125.83	147.91		40.73	45.2	17.37	27.45		132.997	127.107	114.25	129.61
116.8	110.23	114.48	99.83		158.67	152.48	139.8	120.51		41.87	42.25	25.32	20.68		130.757	124.313	122.92	106.723
118.77	113.29	120.35	103.49		162.8	157.43	150.6	124.06		44.03	44.14	30.25	20.57		133.447	128.003	130.433	110.347
115.18	110.51	102.83	106.51		158.51	154.31	131.97	129.72		43.33	43.8	29.14	23.21		129.623	125.11	112.543	114.247
113.8	114.58	99.31	122.96		148.92	157.57	121.83	153.54		35.12	42.99	22.52	30.58		125.507	128.91	106.817	133.153
113.61	111.86	87.97	122.94		151.35	153.12	109.49	151.39		37.74	41.26	21.52	28.45		126.19	125.613	95.1433	132.423
118.14	109.33	96.85	122.14		157.61	150.25	118.65	152.83		39.47	40.92	21.8	30.69		131.297	122.97	104.117	132.37
125.36	112.14	101.42	95.58		171.1	154.53	126.51	118.95		45.74	42.39	25.09	23.37		140.607	126.27	109.783	103.37
120.49	113.67	96.8	102.67		167.55	155.47	118.92	127.52		47.06	41.8	22.12	24.85		136.177	127.603	104.173	110.953
119.1	111.05	98.72	103.18		161.98	151.88	121.9	127.81		42.88	40.83	23.18	24.63		133.393	124.66	106.447	111.39
101.19	127.86	101.09	109.26		135.65	172.75	122.87	134.93		34.46	44.89	21.78	25.67		112.677	142.823	108.35	117.817
99.97	103.91	107.21	136.92		130.4	145.03	130.14	166.52		30.43	41.12	22.93	29.6		110.113	117.617	114.853	146.787
93.7	104.62	112.1	117.08		123.02	140.67	132.17	144.97		29.32	36.05	20.07	27.89		103.473	116.637	118.79	126.377
94.39	92.16	115.47	103.93		123.79	123	145.24	126.32		29.4	30.84	29.77	22.39		104.19	102.44	125.393	111.393
102.19	88.65	116.95	98.32		136.32	117.03	148.89	118.17		34.13	28.38	31.94	19.85		113.567	98.11	127.597	104.937
103.11	81.3	106.8	99.33		139.42	108.64	137.17	121.05		36.31	27.34	30.37	21.72		115.213	90.4133	116.923	106.57
102.35	79.51	97.34	122.91		138.65	107.3	121.82	151.23		36.3	27.79	24.48	28.32		114.45	88.7733	105.5	132.35
108.52	85.87	112.9	122.91		146.18	116.93	134.39	153.71		37.66	31.06	21.49	30.8		121.073	96.2233	120.063	133.177
99.49	82.43	115.26	110.04		133.79	114.71	138.56	139.65		34.3	32.28	23.3	29.61		110.923	93.19	123.027	119.91
102.82	84.62	99.01	120.63		138.78	119.31	125.37	151.81		35.96	34.69	26.36	31.18		114.807	96.1833	107.797	131.023
98.78	78.78	137.85	114.33		135.41	108.04	163.25	140.48		36.63	29.26	25.4	26.15		110.99	88.5333	146.317	123.047
107.86	86.05	107.25	105.72		148.41	121.75	130.58	127.39		40.55	35.7	23.33	21.67		121.377	97.95	115.027	112.943
98.76	95.57	105.85	95.82		133.94	127.04	126.46	114.68		35.18	31.47	20.61	18.86		110.487	106.06	112.72	102.107
97.96	81.51	110.77	99.48		131.66	106.8	132.9	121.47		33.7	25.29	22.13	21.99		109.193	89.94	118.147	106.81
99.21	86.51	120.98	97.41		135.1	117.49	150.46	119.63		35.89	30.98	29.48	22.22		111.173	96.8367	130.807	104.817
102.29	84.22	116.39	119.72		138.9	121.16	146.22	149.64		36.61	36.94	29.83	29.92		114.493	96.5333	126.333	129.693
137.08	84.43	103.34	121.92		182.26	121.96	136.41	148.46		45.18	37.53	33.07	26.54		152.14	96.94	114.363	130.767
105.56	83.94	118.84	105.29		143.8	120.86	150.49	126.02		38.24	36.92	31.65	20.73		118.307	96.2467	129.39	112.2
100.36	85.55	122.36	107.07		134.7	120.23	152.86	127.56		34.34	34.68	30.5	20.49		111.807	97.11	132.527	113.9
104.44	76.44	111.76	106.03		138.38	104.68	143.78	127.81		33.94	28.24	32.02	21.78		115.753	85.8533	122.433	113.29
130.51	93.03	113.11	103.97		174.56	131.29	145.96	127.6		44.05	38.26	32.85	23.63		145.193	105.783	124.06	111.847
126.15	87.52	124.88	120.16		166.05	126.78	148.84	148.05		39.9	39.26	23.96	27.89		139.45	100.607	132.867	129.457
119.47	87.8	100.38	117		162.46	124.99	130.11	144.66		42.99	37.19	29.73	27.66		133.8	100.197	110.29	126.22
112.54	83.66	104.73	112.73		153.82	121.83	136.65	137.86		41.28	38.17	31.92	25.13		126.3	96.3833	115.37	121.107
115.58	86.75	115.4	108.24		154.89	125.94	146.57	129.45		39.31	39.19	31.17	21.21		128.683	99.8133	125.79	115.31
112.03	113.54	111.54	101.5		147.6	157.36	143.92	121.79		35.57	43.82	32.38	20.29		123.887	128.147	122.333	108.263
112.74	94.47	113.72	96.38		145.63	136.82	145.51	116.5		32.89	42.35	31.79	20.12		123.703	108.587	124.317	103.087
94.93	104.38	127.5	97.54		126.54	145.13	157.95	120.52		31.61	40.75	30.45	22.98		105.467	117.963	137.65	105.2
95.47	115.26	105.84	96.9		124.29	161.1	137.71	120.65		28.82	45.84	31.87	23.75		105.077	130.54	116.463	104.817
97.57	109.24	118.14	121.33		129.81	154	152.16	150.95		32.24	44.76	34.02	29.62		108.317	124.16	129.48	131.203
94.14	114.05	113.21	121.27		127.3	160.29	144.47	146.6		33.16	46.24	31.26	25.33		105.193	129.463	123.63	129.713
93.27	112.2	117.14	124.99		125.1	156.07	145.56	156.6		31.83	43.87	28.42	31.61		103.88	126.823	126.613	135.527
94.95	115.48	114.68	129.54		131.85	158.89	146.59	159.5		36.9	43.41	31.91	29.96		107.25	129.95	125.317	139.527
94.81	110.96	97.32	139.49		129.03	155.61	128.41	172.35		34.22	44.65	31.09	32.86		106.217	125.843	107.683	150.443
99.89	113.1	117.92	112.92		138.26	156.68	149.39	142.45		38.37	43.58	31.47	29.53		112.68	127.627	128.41	122.763
94.3	112.87	126.05	124.33		128.78	156.08	155.96	154.02		34.48	43.21	29.91	29.69		105.793	127.273	136.02	134.227
95.33	110.57	104.82	122.09		128.52	153.78	134.97	148.99		33.19	43.21	30.15	26.9		106.393	124.973	114.87	131.057
98.17	114.23	95.33	118.62		131.72	157.41	124.97	146.63		33.55	43.18	29.64	28.01		109.353	128.623	105.21	127.957
96.04	111.95	118.15	131.52		133.84	156.1	148.32	159.3		37.8	44.15	30.17	27.78		108.64	126.667	128.207	140.78
92.12	113.69	113.86	123.58		129.57	156.16	145.88	150.23		37.45	42.47	32.02	26.65		104.603	127.847	124.533	132.463
127.74	111.25	111.29	129.22		169.28	152.9	139.88	153.49		41.54	41.65	28.59	24.27		141.587	125.133	120.82	137.31
116.56	109.83	99.51	138.04		158.14	154.35	129.54	163.79		41.58	44.52	30.03	25.75		130.42	124.67	109.52	146.623
118.45	112.96	99.36	112.59		163.46	157.46	130.58	137.4		45.01	44.5	31.22	24.81		133.453	127.793	109.767	120.86
142.97	115.4	111.01	131.05		192.58	159.83	143.09	159.73		49.61	44.43	32.08	28.68		159.507	130.21	121.703	140.61
115.67	113.4	118.37	129.23		155.01	156.66	150.59	153.66		39.34	43.26	32.22	24.43		128.783	127.82	129.11	137.373
121.83	117.62	115.23	128.22		159.8	160.19	143.52	150.32		37.97	42.57	28.29	22.1		134.487	131.81	124.66	135.587
120.56	113.72	112	110.55		163.9	156.48	140.26	128.21		43.34	42.76	28.26	17.66		135.007	127.973	121.42	116.437
123.55	116	102.88	106.15		170.75	159.6	135.49	124.44		47.2	43.6	32.61	18.29		139.283	130.533	113.75	112.247
121.9	115.95	110.49	107.56		165.62	159.42	142.21	128.44		43.72	43.47	31.72	20.88		136.473	130.44	121.063	114.52
117.44	113.61	115.34	125.76		159.46	157.38	145.16	153.52		42.02	43.77	29.82	27.76		131.447	128.2	125.28	135.013
118.22	115.98	98.79	97.72		154.12	162.32	127.72	117.96		35.9	46.34	28.93	20.24		130.187	131.427	108.433	104.467
112.81	113.16	113.7	95.2		149.05	156.61	143.53	113.48		36.24	43.45	29.83	18.28		124.89	127.643	123.643	101.293
113.56	114.75	110.26	103.56		146.36	158.22	138.93	126.46		32.8	43.47	28.67	22.9		124.493	129.24	119.817	111.193
104.7	114.09	109.44	97.7		138.4	156.86	138.54	119.69		33.7	42.77	29.1	21.99		115.933	128.347	119.14	105.03
108.63	111.86	119.67	102.77		142.64	154.56	150.91	124.37		34.01	42.7	31.24	21.6		119.967	126.093	130.083	109.97
91.52	114.65	113.6	104.41		121.01	160.53	142.26	129.28		29.49	45.88	28.66	24.87		101.35	129.943	123.153	112.7
86.74	111.7	110.62	121.26		113.01	157.3	138.19	149.79		26.27	45.6	27.57	28.53		95.4967	126.9	119.81	130.77
91.05	112.84	101.96	125.86		117.07	157.92	132.58	155.51		26.02	45.08	30.62	29.65		99.7233	127.867	112.167	135.743
97.84	113.76	105.53	115.15		126.68	157.87	136.96	140.96		28.84	44.11	31.43	25.81		107.453	128.463	116.007	123.753
95.05	119.13	100.98	112.89		125.12	164.12	134.53	138.47		30.07	44.99	33.55	25.58		105.073	134.127	112.163	121.417
90.23	117.8	111.07	120.49		117.75	162.44	143.07	144.99		27.52	44.64	32	24.5		99.4033	132.68	121.737	128.657
93.7	115.43	107.27	120.94		121.78	160.04	138.11	144.41		28.08	44.61	30.84	23.47		103.06	130.3	117.55	128.763
99.46	113.11	104.7	120.85		132.94	154.3	135.66	143.69		33.48	41.19	30.96	22.84		110.62	126.84	115.02	128.463
105.29	111.02	105.68	104.38		139.43	149.12	135.2	123.44		34.14	38.1	29.52	19.06		116.67	123.72	115.52	110.733
94.82	108.9	105.78	102.42		128.19	147.25	139.14	118.86		33.37	38.35	33.36	16.44		105.943	121.683	116.9	107.9
95.59	107.37	102.42	98.57		126.79	145.73	132.94	116.12		31.2	38.36	30.52	17.55		105.99	120.157	112.593	104.42
102.46	113.1	101.35	97.6		134.89	151.41	130.99	114.88		32.43	38.31	29.64	17.28		113.27	125.87	111.23	103.36
94.51	110.69	101.04	112.69		126.96	148.14	132.83	138.64		32.45	37.45	31.79	25.95		105.327	123.173	111.637	121.34
122.36	114.33	98.14	122.21		164.61	153.16	129.37	148.51		42.25	38.83	31.23	26.3		136.443	127.273	108.55	130.977
108.79	128.37	101.04	127.45		149.41	170.68	130.37	156.92		40.62	42.31	29.33	29.47		122.33	142.473	110.817	137.273
120.12	113.23	115.34	116.32		159.03	154.77	148.28	141.22		38.91	41.54	32.94	24.9		133.09	127.077	126.32	124.62
90.98	126.56	111.08	117.98		122.88	167.7	139.8	143.77		31.9	41.14	28.72	25.79		101.613	140.273	120.653	126.577
97.01	116.17	106.6	109.21		127.56	159.65	129.94	130.08		30.55	43.48	23.34	20.87		107.193	130.663	114.38	116.167
91.3	107.19	97.69	99.79		119.79	150.35	117.78	117.72		28.49	43.16	20.09	17.93		100.797	121.577	104.387	105.767
88.95	109.1	79.44	88.3		118.93	145.25	98.53	104.96		29.98	36.15	19.09	16.66		98.9433	121.15	85.8033	93.8533
93.19	109.99	89.3	94.24		123.26	146.2	108.1	111.75		30.07	36.21	18.8	17.51		103.213	122.06	95.5667	100.077
112.19	105.45	81.49	90.65		152.65	144.83	105.38	108.41		40.46	39.38	23.89	17.76		125.677	118.577	89.4533	96.57
103.51	92.12	89.98	99.28		139.61	124.89	107.08	120.94		36.1	32.77	17.1	21.66		115.543	103.043	95.68	106.5
92.53	84.95	87.72	93.07		124.86	113.17	105.8	111.45		32.33	28.22	18.08	18.38		103.307	94.3567	93.7467	99.1967
90.28	87.13	91.34	94.6		121.02	114.3	111.62	113.4		30.74	27.17	20.28	18.8		100.527	96.1867	98.1	100.867
89.04	86.18	94.88	92.3		117.7	114.74	110.95	113		28.66	28.56	16.07	20.7		98.5933	95.7	100.237	99.2
92.31	80.39	85.44	92.41		121.88	108.98	109.62	113.16		29.57	28.59	24.18	20.75		102.167	89.92	93.5	99.3267
90.31	86.9	89.94	94.88		120.03	120.43	111.78	116.12		29.72	33.53	21.84	21.24		100.217	98.0767	97.22	101.96
89.39	86.45	86.74	92.6		118.76	122.73	109.16	113.56		29.37	36.28	22.42	20.96		99.18	98.5433	94.2133	99.5867
94.17	90.49	80.79	94.3		121.95	124.54	103.38	116.89		27.78	34.05	22.59	22.59		103.43	101.84	88.32	101.83
94.45	80.41	88.88	97.84		125.33	109.82	113.7	119.48		30.88	29.41	24.82	21.64		104.743	90.2133	97.1533	105.053
92.31	89.91	99.3	99.32		126.31	127.79	121.66	122.72		34	37.88	22.36	23.4		103.643	102.537	106.753	107.12
87.56	83.21	98.86	118.49		121.48	123.73	123.54	142.34		33.92	40.52	24.68	23.85		98.8667	96.7167	107.087	126.44
92.37	88.61	102.75	119.65		124.52	127.47	129.53	146.87		32.15	38.86	26.78	27.22		103.087	101.563	111.677	128.723
79.34	83.84	115.19	127.25		112.56	118.39	146.99	152.96		33.22	34.55	31.8	25.71		90.4133	95.3567	125.79	135.82
87.84	81.74	116.06	128.7		121.16	111.66	146.23	158.54		33.32	29.92	30.17	29.84		98.9467	91.7133	126.117	138.647
91.33	83.84	104.34	116.02		121.75	121.88	132.42	140.78		30.42	38.04	28.08	24.76		101.47	96.52	113.7	124.273
86.82	81.91	97.33	122.64		120.62	121.13	121.93	147.15		33.8	39.22	24.6	24.51		98.0867	94.9833	105.53	130.81
123.11	83.23	95.07	111.23		160.27	119.81	118.29	133.64		37.16	36.58	23.22	22.41		135.497	95.4233	102.81	118.7
112.24	83.36	95.76	112.31		150.98	120.22	116.05	132.55		38.74	36.86	20.29	20.24		125.153	95.6467	102.523	119.057
114.77	79.02	94.97	121.91		149.31	114.59	119.26	141.47		34.54	35.57	24.29	19.56		126.283	90.8767	103.067	128.43
121.9	94.92	95.08	102.78		158.82	136.58	121.97	118.2		36.92	41.66	26.89	15.42		134.207	108.807	104.043	107.92
95.13	82.22	98.06	103.29		126.41	121.67	119.47	120.92		31.28	39.45	21.41	17.63		105.557	95.37	105.197	109.167
92	81.15	104.44	89.5		117.76	120.81	126.41	103.89		25.76	39.66	21.97	14.39		100.587	94.37	111.763	94.2967
89.94	76.38	87.86	93.11		115.28	110.2	112.42	110.79		25.34	33.82	24.56	17.68		98.3867	87.6533	96.0467	99.0033
94.73	69.8	81.1	95.08		119.71	100.33	104.08	113.27		24.98	30.53	22.98	18.19		103.057	79.9767	88.76	101.143
93.16	78.56	107.48	88.74		123.24	114.25	140.45	107.05		30.08	35.69	32.97	18.31		103.187	90.4567	118.47	94.8433
99.63	79.5	112.33	90.72		131.56	117.32	143.49	108.48		31.93	37.82	31.16	17.76		110.273	92.1067	122.717	96.64
90.08	78.14	100.55	90.34		118.39	114.9	129.45	107.88		28.31	36.76	28.9	17.54		99.5167	90.3933	110.183	96.1867
87.64	75.9	94.27	102.55		116.45	110.49	117.42	125.43		28.81	34.59	23.15	22.88		97.2433	87.43	101.987	110.177
109.58	85.69	88.76	112.97		143.65	122	108.75	138.25		34.07	36.31	19.99	25.28		120.937	97.7933	95.4233	121.397
115.19	81.32	112.46	110.76		157.44	117.62	143.02	138.27		42.25	36.3	30.56	27.51		129.273	93.42	122.647	119.93
136.31	79.93	112.53	125.8		180.46	117.68	144.59	151.89		44.15	37.75	32.06	26.09		151.027	92.5133	123.217	134.497
134.62	80.72	105.09	129.05		178.26	120.01	135.3	155.13		43.64	39.29	30.21	26.08		149.167	93.8167	115.16	137.743
120.99	78.83	99.18	112.27		162.36	116.71	124.1	136.24		41.37	37.88	24.92	23.97		134.78	91.4567	107.487	120.26
105.84	80.15	99.2	105.87		141.87	118.33	118.33	126.54		36.03	38.18	19.13	20.67		117.85	92.8767	105.577	112.76
97.88	94.68	100.94	103.11		128.04	130.95	120.77	126.42		30.16	36.27	19.83	23.31		107.933	106.77	107.55	110.88
99.27	107.44	95.06	100.15		127.95	146.32	116.68	118.48		28.68	38.88	21.62	18.33		108.83	120.4	102.267	106.26
95.52	94.6	99.09	92.85		121.54	140.2	127.4	108.99		26.02	45.6	28.31	16.14		104.193	109.8	108.527	98.23
97.79	96.5	114.45	92.51		129.73	136.82	144.7	109.71		31.94	40.32	30.25	17.2		108.437	109.94	124.533	98.2433
125.75	86.91	98.49	78.96		164.53	123.45	126.02	94.99		38.78	36.54	27.53	16.03		138.677	99.09	107.667	84.3033
129.69	87.12	95.88	83.69		167.94	116.53	118.66	100.35		38.25	29.41	22.78	16.66		142.44	96.9233	103.473	89.2433
109.73	83.88	101.97	79.19		147.16	119.61	125.25	95.57		37.43	35.73	23.28	16.38		122.207	95.79	109.73	84.65
99.23	79.23	98.87	76.96		131.6	112.38	122.28	93.38		32.37	33.15	23.41	16.42		110.02	90.28	106.673	82.4333
99.72	86.72	119.21	85.97		131.58	122.41	152.38	103.57		31.86	35.69	33.17	17.6		110.34	98.6167	130.267	91.8367
97.85	84.37	104.66	81.67		131.01	121.63	136.09	98.89		33.16	37.26	31.43	17.22		108.903	96.79	115.137	87.41
96.62	79.04	97.44	87.14		128.03	114.3	130.94	106.47		31.41	35.26	33.5	19.33		107.09	90.7933	108.607	93.5833
92.54	83.72	121.61	94.35		121.82	118.73	155.93	116.05		29.28	35.01	34.32	21.7		102.3	95.39	133.05	101.583
87.87	83.55	129.04	106.01		115.58	121.77	158.13	129.64		27.71	38.22	29.09	23.63		97.1067	96.29	138.737	113.887
96.71	78.99	108.34	125.72		128.83	119.38	130.39	151.6		32.12	40.39	22.05	25.88		107.417	92.4533	115.69	134.347
92.25	81.19	104.89	113.61		121.65	122.34	122.79	138.76		29.4	41.15	17.9	25.15		102.05	94.9067	110.857	121.993
102.6	75.53	105.23	124.33		139.93	112.56	123.89	150.71		37.33	37.03	18.66	26.38		115.043	87.8733	111.45	133.123
91.61	78.07	86.18	93.31		121.18	114.67	103.62	112.24		29.57	36.6	17.44	18.93		101.467	90.27	91.9933	99.62
97.62	79.07	83.44	95.78		132.13	113.36	100.86	113.89		34.51	34.29	17.42	18.11		109.123	90.5	89.2467	101.817
96.55	79.22	103.23	90.31		128.04	118.28	131.83	108.75		31.49	39.06	28.6	18.44		107.047	92.24	112.763	96.4567
124.4	79.15	117.22	94.09		162.49	116.74	149.29	116.3		38.09	37.59	32.07	22.21		137.097	91.68	127.91	101.493
111.9	79.77	104.47	96.8		152.52	122.11	132.7	117.99		40.62	42.34	28.23	21.19		125.44	93.8833	113.88	103.863
110.52	78.39	108.46	95.07		155.86	120.85	137.64	115.92		45.34	42.46	29.18	20.85		125.633	92.5433	118.187	102.02
116.39	75.64	93.35	102.67		155.56	115.41	114.02	125.02		39.17	39.77	20.67	22.35		129.447	88.8967	100.24	110.12
112.07	77.51	84.83	122.08		148.98	116.36	102.61	148.69		36.91	38.85	17.78	26.61		124.373	90.46	90.7567	130.95
105.72	73.46	92.95	128.1		140.8	106.36	112.81	154.25		35.08	32.9	19.86	26.15		117.413	84.4267	99.57	136.817
118.94	77.58	89.64	130.46		153.78	116.96	112.2	155.11		34.84	39.38	22.56	24.65		130.553	90.7067	97.16	138.677
125.58	80.66	83.64	121.12		162.61	123.27	102.72	147.74		37.03	42.61	19.08	26.62		137.923	94.8633	90	129.993
96.99	78.02	89.2	115.79		129.61	118.79	110.72	141.54		32.62	40.77	21.52	25.75		107.863	91.61	96.3733	124.373
80.43	73.62	91.87	115.55		106.49	112.99	114.6	138.59		26.06	39.37	22.73	23.04		89.1167	86.7433	99.4467	123.23
95.85	74.27	87.49	113.74		125.05	114.46	108.14	137.95		29.2	40.19	20.65	24.21		105.583	87.6667	94.3733	121.81
91	84.52	86.38	118.01		117.51	117.45	109.4	139.08		26.51	32.93	23.02	21.07		99.8367	95.4967	94.0533	125.033
90.4	70.87	85.46	125.24		118.23	99.11	107.61	145.83		27.83	28.24	22.15	20.59		99.6767	80.2833	92.8433	132.103
85.67	78.67	88.84	134.65		111.64	112.59	110.02	158.14		25.97	33.92	21.18	23.49		94.3267	89.9767	95.9	142.48
93.26	78.03	83.21	115.5		123.65	118.37	103.54	136.66		30.39	40.34	20.33	21.16		103.39	91.4767	89.9867	122.553
90.15	76.34	84.39	110.3		118.64	114.61	104.31	126.69		28.49	38.27	19.92	16.39		99.6467	89.0967	91.03	115.763
94.62	74.98	83.89	95.91		123.15	111.91	106.62	109.84		28.53	36.93	22.73	13.93		104.13	87.29	91.4667	100.553
89.85	81.2	80.41	86.61		122.06	120.49	99.01	100.62		32.21	39.29	18.6	14.01		100.587	94.2967	86.61	91.28
								AVERAGE		35.2525	40.0477	26.3731	24.221		117.296	111.554	114.263	116.251
Figure 1d	Mean Arterial Pressure
WM-Day	HM-Day	WM- Night	HM- Night
103.832	91.501	117.296	110.283
95.605	91.588	111.553	106.122
96.927	87.493	114.263	100.616
98.121	88.162	116.25	108.9
Figure 1f
	Aortic Arch (12 mo)			Aortic root (12 mo)			Ascending aorta (12 mo)
	WT	RQ/+		WT	RQ/+		WT	RQ/+
Females	1.08	1.07	Females	1.13	1.05	Females	1.05	1.15
	1.07	1.33		0.99	1.14		1.18	1.32
	1.08	1.33		1.06	1.14		1.09	1.19
	1.2	1.1		1.27	1.39		1.31	1.19
	1.04	1.18		1.24	1.18		1.13	1.22
	0.98	1.09		1.07	1.27		0.93	1.28
	1.15	1.21		1.08	1.16		1.15	1.29
Males	1.18	1.3	Males	1.33	1.19	Males	1.25	1.34
	1.17	1.05		1.18	1.2		1.15	1.13
	0.92	1.25		0.98	1.31		1.08	1.23
	1.02	1.09		1.19	1.21		0.98	1.17
	0.97	1.08		1.2	1.25		1.05	1.15
	1.19	1.35		1	1.51		1.26	1.38
Figure 1 g
Elastin fibre breaks 129S (4-6 mo)				Elastin fibre breaks
				(12 mo)
WT/WT	WT/RQ			WT/WT	WT/RQ
40	50			40	20
30	60			40	170
20	50			30	100
40	40			30	100
10	10			10	190
20	60			10	90
30	20			50	70
				10	130
				70	100
				30	140
				50	30
				40
Figure 1h				SMC density
SMC density (4-6 mo)				(12 mo)
WT/WT	WT/RQ			WT/WT	WT/RQ
1820	1770			1890	1240
2160	1600			2210	1420
1730	1860			1860	1510
2420	2460			1930	1220
2160	2040			2010	1820
2590	1860			1990	1660
2470	2330			2070	1680
				1630	1220
				2120	1720
				1830	1300
				1880
				1680
Figure 1i
Apoptosis (12 mo)
WT	RQ/+
2.597	14.13
5.769	16.167
3.301	18.791
3.225	15.151
3.056	11.29
Figure 1j
Collagen content (12 mo)
WT	RQ/+
0.0533	0.133
0.0763	0.103
0.15	0.179
0.0731	0.159
0.106	0.162
0.111	0.201
0.1289	0.142

## Sheet: Figure 2
	Raw Data files		Schwaerzer et al
	Figure 2a		qRT-PCR data normalized to 18S
	Acta2	Myh11	Tagln	Myocd	Tgfb1	Serpine1	Ctgf	Col3a1	Eln	Itgb1	Lum	Dcn
	4.72725	10.7928	3.11126	4.78991	5.61778	10.084	3.77899		2.6081	1.70232	0.532185	0.718221
	5.11949	10.1753	3.84371	5.71598	5.57897	12.6319	6.48902	0.539614	4.06428	1.36367	1.09429	1.48195
	7.31572	8.73616	4.20615	2.14355	5.09824	4.01111	8.3861	1.23114	1.85061	1.1	6.65759	3.20984
	4.51899	9.29851	3.63637	4.05584	5.1337	8.47962	7.15028	0.719467	4.90074	1.47683	1.67018	1.20372
	5.08413	19.8628	1.73207	6.98858	4.95883	31.6471	12.5795	1.1019	1.78757	2.22299	1.29684	1.24186
	5.64119	14.7434	4.17709	7.06162	3.18215	32.991	10.1824	0.895025	2.35871	2.5359	0.929805	1.41176
	4.42599	4.6654			7.70076	2.65553	7.3513		2.59009
	2.79	2.99				7.15		1.94
	4.11	1.61				6.24		4.38
	4.59	5.51				2.97		2.09
								9.84
	Figure 2b
	3 month old S129 Background M+ F
	mRNA data normalized to 18S, WT mean=1.0
	Nox2	Nox4
	0.606	7.172
	0.642	7.986
	0.408	23.384
	0.286	7.297
	0.404	16.535
	0.851	11.1
	1.55	9.334
	Figure 2c	H2O2 production
		Murine SMC
	time [min]	PKG-Wt1	PKG-Mut1	PKG-Wt2	PKG-Mut2
	0	24258.3	29281.5	9251.73	25894.8
	3	29281.5	39515	13387.1	36626.5
	6	34061.3	47156.8	17864.6	46105.1
	9	38777.3	55020	23012.3	56027.2
	12	43555.5	63868.4	28656	66372.8
	15	48461.8	73381.9	34634.5	77120.9
	18	53532.3	83082.4	40778.1	88005.2
	21	58780.3	92923.9	47058.5	98916.2
	24	64221.9	102705	53480.3	109770
	27	69690.6	112442	59957.9	120709
	30	75219.3	122264	66536.4	131587
	33	80868.4	131971	73139.2	142513
	36	86511.9	141778	79731.4	153400
	39	92156.4	151544	86232.1	164360
	42	97765.4	161438	92758.8	175226
	45	103514	171291	99303.7	186221
	48	109053	181228	105891	197140
	51	114774	191183	112569	208098
	54	120473	201024	119181	219156
	57	125957	210932	125694	230030
	60	131466	220872	132094	240980
	63	137154	230854	138790	251840
	66	142924	240853	145192	263238
	69	148271	250883	151747	273702
	72	153834	260931	158249	284810
	75	159414	271313	164391	295658
	78	164835	281210	170975	306560
	81	170374	291365	177463	317794
	84	176019	301626	183749	328978
	87	181690	311906	190287	339630
	90	187250	322102	196652	350628
	93	192773	332433	202929	361620
	96	198351	342547	209435	372746
	99	203771	352644	215544	383428
	102	209204	363204	222018	393945
	105	214570	373244	228223	404912
	108	219671	383156	234364	415989
	111	224756	393196	240621	426798
	114	229949	403123	246513	437389
	117	234937	412899	252919	447612
	120	240084	422973	258922	458599
	123	245262	432546	265023	469123
	126	250292	442592	271166	480223
	129	255623	453019	277359	490655
	132	260769	462766	283404	501016
	135	265633	473052	289292	511352
	138	270812	482841	295373	522440
	141	275804	493034	301393	532841
	144	280859	503102	307179	543653
	147	285961	513210	313394	554435
	150	291238	523207	319737	564649
	153	296185	533576	325560	575973
	156	301449	544128	331647	586290
	159	306619	553908	337645	597076
	162	311646	564195	343736	607649
	165	317135	574489	349483	618582
	168	322213	584855	355821	629180
	171	327162	595685	361305	640060
	174	332250	606093	367310	651065
	177	337550	616552	373268	660762
	180	342081	627113	379192	671387
	Figure 2d
	DNA Oxidation
	8-hydroxyguanosine positive cells
	WT	RQ/+
	5.797	15.384
	6.923	20
	6.521	19.078
	6.306	18.681
	6.521	22.105
	Figure 2e
	Lipid peroxidation (Aorta 8-mo old S129)
	WT	RQ/+
	0.353	1.762
	0.662	1.211
	1.329	0.904
	0.546	1.369
	0.526	0.929
	0.793	1.128
	0.684	1.136
	Figure 2f
	Ascorbyl free radicals (Serum)
	WT/WT	RQ/+
	67	135
	58	151
	99	122
	89	102
	94	59
	62	117
	91	108
	Figure 2g
	Oxyblot Densitometry
					WT	Het
					1	1.73
					1	30064
					1	2.682
					1	2.948
	Figure 2h
	pJNK Aorta WB quantification
						WT	RQ/+
						23.747	97.858
						61.339	218.848
						15.834	106.783
						20.103	121.092
						61.572	105.701
						78.08	47.368
						43.22	73.7066
						26.609	133.502
						71.149	86.96
						10.858	107.659
						57.938
		Figure 2j
		MMP activity
		WT	RQ/+
		0.758	1.14
		0.888	1.12
		0.736	1.03
		0.846	1.16
		0.894	1.39
		0.965	1.14

## Sheet: Figure 3
	Raw Data files		Schwaerzer et al
	Figure 3a
	PKG activity: hSMC + Virus
	Con -cG	Con+cG	WT -cG	WT+cG	RQ mut -cG	RQ mut+cG
	0.124	0.41	0.184	1.57	1.82	2.49
	0.135	0.55	0.198	1.58	1.93	2.65
	0.32	0.75	0.4	2.53	1.04	1.46
	0.25	0.595	0.36	2.37	1.26	1.81
	Figure 3b
	Figure 3c	hVSMC + RQ virus (vs Control virus)
	mRNA normalized to 18S
	Acta 2	Myh11	Tgfb1	Serpine1	Ctgf	Col1a1	Eln
	2.61	2.1	1.54	1.94	1.53	1.64	0.8
	1.63	1.47	1.26	1.7	2.72	2.1	2.3
	1.96	1.51	1.63	1.82	1.82	2.21	0.95
	1.28	1.253	0.917	1.41	1.64	1.95	1.1
	1.7	2.289	1.905	1.47	2.21	2.71	1.03
	2.69	1.765	2.042	1.96	1.56	2.47	0.82
	Figure 3d	NOX4
			Control Virus					PKG1 RQ virus
		Y1	Y2	Y3	Y4	Y5	Y1	Y2	Y3	Y4	Y5
	Control	1	1	1	1	1	1693	2.329	1.409	1.834	2.25
	TGF-beta	2.462	3.375	2.694	2.928	3.12	3.24	3.75	3.82	3.36	3.84
	Figure 3e	NADPH Oxidase activity (hSMCs)
				Control Virus			PKG1 RQ virus
			Y1	Y2	Y3	Y1	Y2	Y3
	Control shRNA		2.6	0.85	2.43	6.54	6.64	6.31
	NOX4 shRNA		0.96	0.54	1.51	2.25	2.83	2.53
	Figure 3f	H2O2 production (hSMC)
	Ctrl+ Ctrl sh	Ctrl+ NOX4 sh	RQ+ Ctrl sh	RQ+ NOX4 sh
	484	321	618	314
	361	257	479	223
	379	155	462	262
	479	278	574	287
	389	184	593	276
	Figure 3g
	H2O2 production (hSMC)
	Con/Con	Con/GKT	PKGRQ virus	PKGRQ/GKT
	330.71	243.28	596.8	352
	267.16	197.93	587.36	262.77
	358.18	218.84	413.33	382.12
	384.47	261.4	557.53	277.01
	355.55	229.04	521.33	283.38
	261.14	177.17	532.94	214.47
	Figure 3h
	Figure 3j
	hSMC WT and RQ virus+ GKT, DT2
	8-OHdG Staining quantification
	Control virus	RQ virus	RQ + GKT	RQ+ DT2
	0.93	30.45	6.56	7.19
	0.94	27.77	9.9	5.63
	0.45	23.5	6.6	4.8
	Figure 3k
	hSMC Control and NOX4 virus + GKT
	8-OHdG Staining quantification
	Control v	NOX4 v	NOX4 v + GKT
	6.43	11.9	1.32
	0.74	9.7	4.1
	0.72	10.37	6.36
	1.52	6.12	6.61
	1.74	7.64	3.35
	Figure 3l
	hSMC Control and NOX4 virus + GKT
	BrDU Uptake
	Control virus	RQ virus	RQ + GKT	RQ+ DT2
	12.5	6.2	10.9	11.2
	16.9	5.64	11.2	10.8
	15.3	6.5	9.98	9.7
	13.1	5.1	10.13	8.9
	Figure 3m
	hSMC Control and NOX4 virus + GKT
	BrDU Staining quantification (% pos cells)
	Control v	NOX4 v	NOX4 v + GKT
	20.45	5.43	18
	17.3	8.97	16.7
	21.7	6.95	19.8
	23.1	11.2	18.8
	Figure 3n
	hSMC WT and RQ virus+ GKT, DT2
	Cleaved caspase 3 Staining quantification (% pos cells)
	Ctrl virus 0.5%	RQ virus 0.5%	RQ v 0.5% + GKT	RQ v 0.5% + DT2
	5.4	8.11	1.8	3.13
	6.55	8.57	4.07	2.87
	5.08	7.2	2.4	3.5
	5.92	8.1	2.76	3.72
	5.2	6.8	4.95	2.27
	Figure 3o
	hSMC Control and NOX4 virus + GKT
	Cleaved caspase 3 Staining quantification
	Control v	NOX4 v	NOX4 v + GKT
	0.7	6	2.02
	1.32	5.3	2.84
	1.47	5.23	3.03
	1.85	5.9	3.48

## Sheet: Figure 4
	Raw Data files		Schwaerzer et al
	Figure 4a
	WT and PKG1 Het -/+ Cbi---- 8-OHdG Staining quantification (% pos cells)
			WT					RQ/+
		Y1	Y2	Y3	Y4	Y5	Y1	Y2	Y3	Y4	Y5
	Control	5.38	5.46	6.15	6.93	6.09	10.5	14.88	13.54	13.41	9.45
	Plus Cbi	3.63	4.71	6.52	5.76	7.75	5.67	7.3	7.75	7.93	7.35
	Figure 4b
	WT and PKG1 Het + Cbi- Oxyblot densitometry
			WT					RQ/+
		Y1	Y2	Y3	Y4	Y5	Y1	Y2	Y3	Y4	Y5
	Control	1	1	1	1	1	5.3	6.54	3.97	3.68	3.12
	Plus Cbi	1.05	2.28	1.42	0.64	1.6	1.39	2.89	1.93	1.58	1.48
	Figure 4c
	WT and PKG1 Het + Cbi- Tunel Staining quantification (% pos cells in the media)
			WT					RQ/+
		Y1	Y2	Y3	Y4	Y5	Y1	Y2	Y3	Y4	Y5
	Control	1.68	3.93	2.53	2.77	4.45	6.32	7.53	9.37	10.52	9.32
	Plus Cbi	1.87	3.7	2.05	3.5	4.67	2.06	2.75	4.58	4.62	4.57
	Figure 4d	CBI treatment: Aortic root				CBI treatment: Ascending Aorta					CBI treatment: Aortic Arch
	WT-Con	WT+Cbi	HET-Con	HET+Cbi		WT-Con	WT+Cbi	HET-Con	HET+Cbi		WT-Con	WT+Cbi	HET-Con	HET+Cbi
	1.45	1.07	1.5	1.27		1.32	0.98	1.25	1.15		1.17	1.07	1.35	0.95
	1.31	1.28	1.21	1.08		1.19	1.15	1.16	1.17		1.19	1.08	1.38	1.22
	1.05	1.24	1.31	1.29		1.23	1.21	1.31	1.19		1.04	1.23	1.17	1.12
	1.25	1.06	1.16	1.27		1.17	1.01	1.16	1.16		1.07	0.99	1.65	1.09
	1.13	1.51	1.4	1.09		1.28	1.21	1.19	1.05		1.2	1.13	1.37	0.99
	1.36	1.26	1.66	1.43		1.22	1.22	1.44	1.32		1.09	1.14	1.1	1.07
	1.23	1.26	1.73	1.22		1.27	1.14	1.32	1.22		1.03	1.05	1.2	1.15
	1.23	1.23	1.27	1.23		1.27	1.34	1.41	1.24		1.07	1.18	1.12	1.24
	1.32	1.12	1.3	1.19		1.3	1.24	1.32	1.23		1.19	1.3	1.04	1.15
	1.43		1.53	1.39		1.17		1.38	1.14		1.1		1.22	1.09
	1.19		1.25	1.15		1.37		1.29	1.07		1.25		1.25	1.27
	1.08		1.22	1.1		1.17		1.3	1.26		1.3		1.37	1.33
	1.13		1.3			1.09		1.48			1.18		1.4
	1.39		1.43					1.47			1.27		1.4
			2.08					1.26					1.32
			1.69					1.21					1.2
			1.92					1.48					1.35
			1.36					1.57					1.38
			2.2					1.21					1.23
			2.25					1.42
	Figure 4e
	WT and PKG1 Het + Cbi-SMC number: H&E Staining quantification (Males + females)
		WT								RQ/+
	Control	2417.38	2103.85	2052.02	3016.16	2623.12	2663.26	2762.31	1987.7	1900	3090.05	1401.52	1632.65	1256.28	1871.29	1996.16	1523.12
	Cbi	2434.7	2479.8	2170.3	2173.91	2835.37	2767.6	2689.04		2274.93	2169.36	2800.41	2519.17	3074.43	2658.65	2350.71
	Figure 4f
	WT and PKG1 Het + Cbi-SMC numbe: Elastin fiber break quantification
		WT
	Control	71.343	51.881	64.034	29.702	22.05	23.1348	64.0341	18.9036	41.365	56.8182	50.05
	Plus Cbi	31.38	8.88	18.71	50.97	19.61	60.3865	51.207	57.0125
									RQ/+
	Control	103.578	153.203	88.272	91.116	166.073	198.338	189.036	169.258	187.135	135.8	97.2222	113.744	105.932	67.8953	80.564
	Plus Cbi	60.189	52.677	29.644	64.585	34.762	66.2252	27.7801	81.1688	178.524	43.1965	54.2315
	Figure 4g
		Ctgf					HPRT					Tgfb1
	WT	WT+ Cbi	RQ/+	RQ/+ Cbi		WT	WT+ Cbi	RQ/+	RQ/+ Cbi		WT	WT+ Cbi	RQ/+	RQ/+ Cbi
	1	2.04	6.95	3.49		1	0.95	0.85	0.94		1	0.79	5.93	2.39
	1	2.05	8.61	2.26		1	1	1	1.06		1	0.45	4.13	2.84
	1	0.91	7.87	3.12		1	1.22	0.85	1.12		1	0.48	5.89	2.38
	1	1.09	10.28	2.76		1	1.1	0.96	1.15		1	1.44	6.75	2.14
	1	2.86	8.41	3.61		1	1.27	1.01	0.82		1	1.52	6.68	2.11
		Hif1a					NOX 4					VEGFa
	WT	WT+ Cbi	RQ/+	RQ/+ Cbi		WT	WT+ Cbi	RQ/+	RQ/+ Cbi		WT	WT+ Cbi	RQ/+	RQ/+ Cbi
	1	0.75	4.41	1.32		1	0.98	7.62	4.47		1	1.3	8.59	2.98
	1	1.53	6.307	0.748		1	1.97	7.52	4.61		1	1.41	17.23	2.26
	1	1.33	4.83	0.75		1	1.27	9.38	4.27		1	2.23	8.86	1.27
	1	0.698	4.98	1.48		1	1.38	9.06	6.15		1	1.34	12.11	2.55
	1	1.41	5.76	0.65		1	1.34	7.94	3.12		1	1.03	9.86	3.23

## Sheet: Figure 5
	Raw Data files		Schwaerzer et al
	Figure 5b	TAC +/- NAC		Survival curve
		days	WT/untreated	Het/untreated	WT+NAC	HET+NAC
	21WM	14	0
	22WM	14	0
	23WM	14	0
	24WM	14	0
	25WM	14	0
	26WM	14	0
	27WM	14	0
	28WM	14	0
	30WM	14	0
	31WM	14	0
	32WM	14	0
	33WM	14	0
	24HM	3		1
	29HM	6		1
	23HM	9		1
	37HM	11		1
	25HM	14		0
	33HM	14		1
	32HM	14		0
	28HM	14		0
	34HM	14		0
	31HM	14		0
	38HM	14		0
	WT-E1	14	0
	WT-E2	14	0
	WT-E3	14	0
	Het-F1	14		0
	Het-F2	14		0
	Het-F4	14		0
	Het-F5	13		1
	Het-F6	14		0
	Het-F7	14		0
	Het-F9	8		1
	WT-TA1	14			0
	TA2	14			0
	TA3	14			0
	TA4	14			0
	TA5	14			0
	TA6	14			0
	TA7	14			0
	TA9	14			0
	TA1o	14			0
	Het-TB2	6				1
	Het-TB3	10				1
	Het-TB5	14				0
	Het-TB6	14				0
	Het-TB7	14				0
	Het-TB8	14				0
	Het-TB9	14				0
	WT-TA11	14			0
	WT-TA12	14			0
	WT-TA13	14			0
	WT-TA15	14			0
	Het-TB11	10				1
	Het-TB21	11				1
	Het-TB13	14				0
	Het-TB14	14				0
	Het-TB15	14				0
	Het-TB16	14				0
	Het-TB17	14				0
	Het-TB18	14				0
	Het-TB19	14				0
	Het-TB20	14				0
	WT-TA17	14			0
	WT-TA18	14			0
	WT-TA22	14	0
	WT-TA23	14	0
	WT-TA25	14	0
	WT-TA26	14	0
	Het-TB22	14		0
	Het-TB23	8		1
	Het-TB25	14		0
	Het-TB26	14		0
	Figure 5c	TAC +/- NAC----ECHO of Ascending aorta
		Controls					NAC treated
	WT-pre	WT-post	Het-pre	Het-post		WT-pre	WT-post	Het-pre	Het-post
	1.27	1.25	1.16	1.6		1.22	1.31	1.41	1.69
	1.37	1.39	1.22	1.67		1.25	1.48	1.15	1.3
	1.17	1.42	1.17	1.7		1.19	1.25	1.16	1.55
	1.24	1.31	1.21	1.36		1.17	1.44	1.14	1.34
	1.11	1.44	1.07	1.51		1.15	1.25	1.2	1.47
	1.3	1.43	1.22	1.49		0.97	1.18	1.24	1.53
	1.43	1.43	1.19	1.33		1.16	1.29	1.27	1.64
	1.06	1.62	1.21	1.43		1.32	1.46	1.19	1.33
	1.2	1.36	1.22	1.63		1.22	1.23	1.22	1.47
	1.23	1.28	1.22	1.44		1.3	1.49	1.35	1.73
	1.21	1.14	1.09	1.32		1.2	1.49	1.18	1.49
	1.18	1.79	1.3	1.54		1.17	1.28
	1.18	1.24	1.19	1.27		1.06	1.36
	1.08	1.67	1.34	1.61		1.05	1.6
	1.32	1.23				1.21	1.44
	1.25	1.53
	1.4	1.77
	1.23	1.47
	1.46	1.57
	Figure 5d: Media thickness (post TAC)
	WT TAC	WT TAC + NAC	Het TAC	Het TAC + NAC
	60.6	66.5	51	54.95
	64.1	62.7	41.4	62.1
	53.65	66.95	37.25	53
	63.85	66.55	33.15	56.45
	66.15		40.4	63.15
	58.3
	64.8
	Figure 5e: Elastin fiber breaks (post TAC)
	WT TAC	WT TAC + NAC	Het TAC	Het TAC + NAC
	43.52	39.14	157.23	62.83
	49.8	86	132.63	70.42
	45.53	42.83	152.17	84.34
	54.11	72.61	69.2	66.89
	41.62		101.78	41.67
	44.71			53.48
	30.03
	Figure 5f: SMC Density (post TAC)
	WT TAC	WT TAC + NAC	Het TAC	Het TAC + NAC
	3384.62	3562.79	2629.11	3184.47
	2813.82	2884.06	1523.81	3339.82
	3160.04	4023.53	2616.03	3932.75
	2943.93	4077.18	2006.53	4856.23
	2815.28		1992.8	4167.94
	Figure 5g: Apoptosis of Media cells (post TAC)
	WT TAC	WT TAC + NAC	Het TAC	Het TAC + NAC
	3.18	2.72	4.97	3.4
	5.23	2.17	7.37	3.03
	5	3.33	7.44	2.52
	2.72	4.07	6.67	3.08
	2.16		7.47	2.13
	Figure 5h: DNA Oxidation (post TAC)
	WT TAC	WT TAC + NAC	Het TAC	Het TAC + NAC
	4.38	3.45	10.34	6.77
	4.95	5.61	7.96	6.12
	7.09	6.86	6.54	4.63
	5.77	5.77	10.15	7.77
	3.01		10.48	5.5
	Figure 5i: Media collagen content (post TAC)
	WT TAC	WT TAC + NAC	Het TAC	Het TAC + NAC
	0.158	0.154	0.257	0.164
	0.169	0.135	0.224	0.169
	0.145	0.123	0.198	0.158
	0.151	0.142	0.176	0.146
	0.143		0.119	0.135
	0.115			0.125
	0.134

## Sheet: Suppl. Figure 1
	Raw Data files		Schwaerzer et al		Supplementary Figures
	Suppl. Figure 1f		Purified PKG1 Activity
	cGMP concentration	PKG 1 alpha (WT)			PKG 1 alpha (RQ)
	X	Y1	Y2	Y3	Y1	Y2	Y3
	1	10.0191	9.73721	9.28182	94.4912	89.1046	87.9255
	10	14.8683	12.9675	14.2941	93.6261	88.116	88.361
	30	32.1252	25.8754	23.8805	93.8463	80.8238	86.894
	100	72.706	63.4077	71.6202	96.182	85.437	89.0602
	300	94.8049	100.04	98.8084	101.435	104.062	90.3668
	1000	106.615	105.454	104.975	108.057	103.732	100.785
	3000	104.583	99.3116	93.8816	103.834	99.2479	95.3524
	10000	95.4174	100.688	106.118	96.1662	100.752	104.648
	cGMP concentration	PKG 1 beta (WT)			PKG 1 beta (RQ)
	1	7.51076	8.00244	7.18565	98.6095	95.3096	106.036
	10	8.59486	9.22893	8.85109	95.839	95.2006	95.4164
	30	13.0555	14.5559	12.8787	97.8573	99.8413	102.781
	100	27.3786	28.8412	26.7131	100.46	101.612	98.0704
	300	81.7459	87.375	86.3621	96.4349	104.135	102.563
	1000	108.549	108.048	108.955	98.5611	104.477	102.838
	3000	110.23	109.398	101.034	100.556	96.7316	101.117
	Suppl. Figure 1g Effect of DT2 on purified PKG1a activity
	DT2 Concentration	WT minus cGMP				WT plus cGMP				RQ mutant enzyme minus cGMP				RQ mutant enzyme plus cGMP
		Y1	Y2	Y3		Y1	Y2	Y3		Y1	Y2	Y3		Y1	Y2	Y3
	0.01	0.580597	0.531986	0.412079		5.27241	5.61003	5.45428		5.12566	5.2097	5.23652		5.08551	4.9584	5.4535
	0.03	0.564458	0.46321	0.420164		5.08605	5.41493	5.12808		5.08569	4.99604	4.77532		4.97858	5.02107	5.39973
	0.1	0.528647	0.46524	0.377937		4.88126	5.1906	5.22377		4.90257	4.82392	4.82867		4.82986	4.76692	4.84559
	0.3	0.296755	0.268931	0.258292		4.18143	4.41126	4.46013		3.80512	3.45751	3.61352		3.23783	3.43561	3.47016
	1	0.189484	0.16765	0.164115		2.51616	2.43399	2.54948		2.26372	2.08326	2.29499		1.85658	1.80554	1.8875
	3	0.235316	0.221164	0.193455		1.79363	1.80193	1.78171		1.49067	1.47353	1.44541		1.43098	1.46865	1.4898
	10	0.102325	0.117969	0.11139		0.930882	0.936649	0.936152		0.858604	0.853826	0.814876		0.795112	0.777672	0.815131
	Suppl. Figure 1h	Survival of mutant mice
	Weeks	WT	RQ/+	RQ/RQ
	0	0	0	0
	1	0	0	0
	2	0	0	0
	3	0	0	1
	4	0	0	1
	5	0	0	1
	5.01	0	0	1
	5.02	0	0	1
	6	0	0	1
	6	0	0	0
	11.95	0	0	0
	11.96	0	0	0
	11.97	0	0	0
	11.98	0	0	0
	12	0	0	0
	Suppl. Figure 1i: Body weight (6 weeks)
	Female			Male
	WT	RQ/+	RQ/RQ	WT	RQ/+	RQ/RQ
	15.22	20.21	13.46	22.93	26.18	18.84
	16.32	18.34	16.56	27.47	19.69	19.33
	15.73	19.68	8.15	24.67	23.39	20.78
	18.29	19.05	11.48	22.48	23.38	20.22
	21.69	20.55	7.37	23.76	23.98	20.68
		20.02		17.91	18.32	18.74
		14.93		19.6		11.42
		13.15		16.98		16.82
	Suppl. Figure 1j: Body weight (4-6 mo)
	Male		Female
	WT	RQ/+	WT	RQ/+
	33	30	26	26
	28	30	24	23
	33	25	24	21
	27	29	26	25
	34	26	31	22
	26	24	28	23
	26	30		23
	25	29		25
				24
				24
				29
	Suppl. Figure 1k: Body weight (12 mo)
	Male		Female
	WT	RQ/+	WT	RQ/+
	26	28	30	32
	28	31	30	29
	30	33	25	29
	31	32	30	27
	30	29	28	30
	39	30	27	29
		31	27	28

## Sheet: Suppl. Figure 2
	Raw Data files		Schwaerzer et al		Supplementary Figures
	Suppl. Figure 2 a, b, c please see telemetry data under Figure 1c
	Suppl. Figure 2d
	Aortic ring isometric tension
	AcH Conc (-LogM)
		ACH Conc	WT			RQ/+
		X	Mean	SD	N	Mean	SD	N
		9	13.16	11.23	5	4.3	3.36	5
		8	37.06	21.77	5	7.26	4.37	5
		7	96.1	23.86	5	45.04	7.5	5
		6	122.07	29.79	5	73.63	8.78	5
		5	131.11	32.5	5	82.32	11.89	5
		4	140.2	36.79	5	87.25	10.99	5
		Suppl. Figure 2e
		Aortic ring myometry (8-CPT-cGMP 10 ^-4 M)
		WT		RQ/+
		52.35		30.97
		102.25		53.34
		72.55		11.3
		43.11		26.11
		37.34		31.03
		Suppl. Figure 2f
		cGMP-induced PKG activity
		WT						RQ/+
		Y1	Y2	Y3	Y4	Y5	Y6	Y1	Y2	Y3	Y4	Y5	Y6
		1.04	1.18	1.01	0.91	1.12	0.97	0.64	0.79	0.98	0.79	0.97	0.77
		Suppl. Figure 2g
		Aortic Arch, Females (12 mo)				Aortic Root, Females (12 mo)				Ascending aorta, Females (12 mo)
		WT	Het			WT	Het			WT	Het
		1.17	1.35			1.13	2.08			1.17	1.48
		1.19	1.38			1.39	1.69			1.37	1.47
		1.08	1.17			1.13	1.92			1.05	1.26
		1.07	1.65			0.99	1.36			1.18	1.21
		1.08	1.07			1.06	1.05			1.09	1.15
		1.2	1.33			1.27	1.14			1.31	1.32
		1.04	1.33			1.24	1.14			1.13	1.19
		0.98	1.1			1.07	1.39			0.93	1.19
		1.15	1.18			1.08	1.18			1.15	1.22
		1.09	1.09			1.19	1.27			1.17	1.28
		1.04	1.21			1.45	1.16			1.32	1.29
		1.07	1.04			1.31	1.3			1.19	1.21
		1.2	1.37			1.05	1.5			1.23	1.42
			1.1				1.21				1.25
			1.2				1.31				1.16
			1.01				1.16				1.31
			1.12				1.4				1.16
											1.19
		Suppl. Figure 2h
		Aortic Arch, Males (12 mo)				Aortic Root, Males (12 mo)				Ascending aorta, Males (12 mo)
		WT	Het			WT	Het			WT	Het
		1.18	1.25			1.33	2.2			1.25	1.48
		1.17	1.37			1.18	2.25			1.15	1.57
		0.92	1.3			0.98	1.19			1.08	1.34
		1.02	1.05			1.19	1.2			0.98	1.13
		0.97	1.25			1.2	1.31			1.05	1.23
		1.19	1.09			1	1.21			1.26	1.17
		1.07	1.08			1.25	1.25			1.17	1.15
		1.19	1.35			1.13	1.51			1.28	1.38
		1.1	1.4			1.36	1.66			1.22	1.44
		1.25	1.4			1.23	1.73			1.41	1.32
		1.3	1.32			1.23	1.27			1.27	1.41
		1.18	1.2			1.32	1.3			1.27	1.32
		1.27	1.35			1.43	1.53			1.3	1.38
			1.38				1.25				1.29
			1.23				1.22				1.3
		Suppl. Figure 2i
		Aortic Arch (4-6 mo)				Aortic Root (4-6 mo)				Ascending aorta (4-6 mo)
		WT	RQ/+			WT	RQ/+			WT	RQ/+
	Females	1	1.07			1.29	1.15			1.12	1.14
		1.05	1.12			1.1	1.06			1.04	1.09
		1.1	1.03			1.37	1.35			1.12	0.98
		1.18	1.06			1.32	1.03			1.18	1.08
		1.11	1.08			1.21	1.31			1.11	1.16
		1.09	1.03			1.11	1.06			1.09	1.01
			1.19				1.44				1.24
	Males	1.27	1.1			1.2	1.13			1.17	1.15
		1.18	1.15			1.24	1.38			1.23	1.18
		1.27	1.02			1.27	1.37			1.44	1.03
		1.14	1.28			1.18	1.39			1.23	1.37
		1.19	1.08			1.16	1.01			1.09	1.1
		1.14	1.15			1.24	1.29			1.08	1.1
		1.32	1.2			1.27	1.09			1.28	1.19
		1.17	1.22			1.34	1.25			1.22	1.11
		Suppl. Figure 2j
		Media Thickness
		PKG1+/+	PKG1 +/RQ
		69.6	60.9
		96.9	73.9
		75.1	81.2
		62.6	66.3
		62.9	73.7
		66.6	68.5
		69.1	68.1
		70.5	66.1
		64.9	72.3
		77.2	72
		87.6
		67.1

## Sheet: Suppl. Figure 4
	Raw Data files		Schwaerzer et al		Supplementary Figures
	Suppl. Figure 4a
			Col1a1				CTGF					ELN
	C w/o TGFb	C w TGFb	Mut w/o TGFb	Mut w TGFb		C w/o TGFb	C w TGFb	Mut w/o TGFb	Mut w TGFb		C w/o TGFb	C w TGFb	Mut w/o TGFb	Mut w TGFb
	1	2.89	1.64	3.5		1	2.63	1.53	4.1		1	1.59	0.8	3.82
	1	2.5	2.1	4.05		1	1.23	2.72	4.2		1	2.1	2.3	3.1
	1	1.66	2.21	3.68		1	2.29	1.82	2.63		1	2.5	0.95	3.07
	1	1.52	1.95	3.11		1	1.87	1.65	2.66		1	2.1	1.1	2.1
	1	3.13	2.71	5.05		1	1.66	2.21	3.68		1	1.4	1.03	4.8
	1	3.31	2.48	4.11		1	1.95	1.56	3.11		1	3.7	0.82	3.97
			MYH-11				SERPINE1					ACTA2
	C w/o TGFb	C w TGFb	Mut w/o TGFb	Mut w TGFb		C w/o TGFb	C w TGFb	Mut w/o TGFb	Mut w TGFb		C w/o TGFb	C w TGFb	Mut w/o TGFb	Mut w TGFb
	1	3.8	2.1	4.12		1	2.6	1.94	2.51		1	4.3	2.61	3.6
	1	1.8	1.47	3.7		1	2.7	1.7	4.2		1	1.63	1.63	2.27
	1	2.06	1.51	4.72		1	2.44	1.82	2.49		1	1.38	1.97	3.15
	1	1.82	1.25	2.81		1	2.96	1.41	2.67		1	1.75	1.28	3.19
	1	1.94	2.29	5.46		1	2.38	1.47	3.89		1	3.04	1.71	3.17
	1	1.56	1.77	4.61		1	2.59	1.97	3.22		1	2.27	2.69	3.07
			TGF-b1
	C w/o TGFb	C w TGFb	Mut w/o TGFb	Mut w TGFb
	1	1.44	1.54	1.96
	1	1.41	1.26	1.63
	1	1.31	1.64	2.12
	1	1.37	0.92	1.82
	1	3.27	1.91	4.18
	1	3.39	2.04	4.72
	Suppl. Figure 4b		H2O2 production
	time [min]		ControlV	PKG-Wt	PKG-Mut
	0		94491	98102.4	105766
	0.75		97884.4	101344	112587
	1.5		99331.9	102561	114390
	2.25		99962.5	103223	115768
	3		100482	103791	117001
	3.75		101163	104353	118814
	4.5		101990	105201	120523
	5.25		102793	106017	122057
	6		103745	106825	123814
	6.75		104675	107757	125683
	7.5		105548	108720	127585
	8.25		106484	109643	129545
	9		107484	110652	131591
	9.75		108538	111712	133250
	10.5		109622	112782	135406
	11.25		110648	113854	137422
	12		111746	114934	139260
	12.75		112897	115998	141478
	13.5		113996	117021	143436
	14.25		115131	118240	145454
	15		116359	119353	147647
	15.75		117439	120482	149791
	16.5		118620	121632	152104
	17.25		119741	122776	153728
	18		121026	123852	155901
	18.75		122173	125075	158147
	19.5		123397	126203	160286
	20.25		124576	127416	162196
	21		125858	128678	164514
	21.75		127104	129951	166478
	22.5		128249	131081	168554
	23.25		129603	132324	170865
	24		130782	133648	172763
	24.75		132001	134815	174852
	25.5		133363	136051	176916
	26.25		134481	137197	179190
	27		135796	138453	181160
	27.75		137042	139819	183398
	28.5		138424	141050	185297
	29.25		139659	142218	187444
	30		140940	143492	189762
	30.75		142224	144744	191926
	31.5		143544	145972	193994
	32.25		144741	147232	196156
	33		146161	148596	198274
	33.75		147501	149810	200257
	34.5		148752	151118	202359
	35.25		150214	152404	204634
	36		151518	153796	206639
	36.75		152836	155017	208908
	37.5		154137	156339	210966
	38.25		155450	157562	213152
	39		156809	159042	215235
	39.75		158132	160140	217328
	40.5		159495	161577	219363
	41.25		160900	162840	221686
	42		162141	164156	223567
	42.75		163695	165525	225727
	43.5		164964	166814	227732
	44.25		166372	168310	230013
	45		167786	169602	232177
	45.75		169094	170888	234070
	46.5		170519	172179	236338
	47.25		171955	173657	238484
	48		173299	174993	240488
	48.75		174711	176259	242838
	49.5		176094	177759	244944
	50.25		177599	179027	246972
	51		179012	180408	248974
	51.75		180530	181918	251105
	52.5		181924	183286	253242
	53.25		183286	184600	255451
	54		184852	185992	257730
	54.75		186293	187323	260050
	55.5		187592	188830	261917
	56.25		189408	190200	263788
	57		191021	191500	266155
	57.75		192197	193019	268353
	58.5		193756	194357	270361
	59.25		195161	195734	272479
	60		196769	197218	274706
	60.75		198358	198658	276879
	61.5		200021	200019	278834
	62.25		201417	201568	281042
	63		203162	202860	283306
	63.75		204731	204315	285427
	64.5		206278	205726	287725
	65.25		207843	207245	289740
	66		209260	208778	292060
	66.75		210889	210211	294323
	67.5		212282	211563	296609
	68.25		214097	213182	298444
	69		215512	214618	300900
	69.75		217336	216257	302873
	70.5		218469	218034	305185
	71.25		220359	219081	307695
	72		222025	220817	309759
	72.75		223598	222173	311970
	73.5		225095	223584	313582
	74.25		227364	225260	316552
	75		228487	226926	318805
	75.75		230082	228100	321027
	76.5		232006	230217	323526
	77.25		233552	231712	325554
	78		235382	233468	327970
	78.75		236914	234636	330124
	79.5		238655	236075	332674
	80.25		240330	237811	334990
	81		241981	239269	337036
	81.75		243545	240906	339366
	82.5		245232	242309	341748
	83.25		247193	244009	344057
	84		248687	245559	346591
	84.75		250422	247067	349036
	85.5		252240	248456	351265
	86.25		253804	250269	353438
	87		255609	251640	355606
	87.75		257432	253671	358456
	88.5		259316	255190	360365
	89.25		261051	256583	362785
	90		262689	258371	365184
	90.75		264303	259820	367834
	91.5		266948	261460	369964
	92.25		267968	263369	372936
	93		269816	265022	374930
	93.75		271760	266308	377547
	94.5		273360	268132	379754
	95.25		275027	269726	382010
	96		277266	271280	384285
	96.75		279144	273223	387051
	97.5		281084	274776	388807
	98.25		282863	276550	391827
	99		284802	278020	394052
	99.75		286428	279681	396246
	100.5		288670	281906	398761
	101.25		290815	283754	400931
	102		292437	285261	403404
	102.75		294413	286715	405758
	103.5		296216	287988	408542
	104.25		298266	289763	410969
	105		300392	291851	412666
	105.75		302022	293478	415743
	106.5		303993	295044	418330
	107.25		305761	297085	420794
	108		308043	298733	422818
	108.75		309944	300670	425396
	109.5		312201	301816	428022
	110.25		314337	304302	430415
	111		316261	305918	432479
	111.75		318738	307969	435159
	112.5		320165	309706	437460
	113.25		322292	311440	440032
	114		324978	313160	442813
	114.75		327016	314870	444887
	115.5		328706	316603	447064
	116.25		331159	318800	449123
	117		333356	320522	452228
	117.75		335522	322443	454955
	118.5		337827	324325	456988
	119.25		339763	325993	460403
	120		341553	328012	461951
	Suppl. Figure 4c
	NOX4 mRNA
	GFP	shNOX4
	1	0.026
	1	0.036
	1	0.053
	1	0.053
	Suppl. Figure 4d		VSMC+ shNOX2
			Control virus				PKG1 RQ virus
		Y1	Y2	Y3	Y4	Y1	Y2	Y3	Y4
	Con shRNA	100	100	100	100	127.58	133.68	121.59	120
	NOX2 shRNA	84.54	89.79	81.73	80	102.25	105.58	95.92	104
	Suppl. Figure 4f
	Suppl. Figure 4g		NOX4 promoter activity
	Control	PKGRQ	PKGRQ+SB	Tgfb1	TGFB+SB
	29142	83205	78045	97586	25891
	28805	89825	86317	91223	34292
	33052	100500	100646	115329	57400
	Suppl. Figure 4h		NOX4 promoter activity
	Control	PKGRQ	RQ+SP	c-Jun+PKG	c-Jun+PKG+SP	c-Jun
	28805	89825	38535	116396	42119	79908
	33910	100500	34440	122565	47516	69849
	29142	83205	29892	108758	39352	68589

## Sheet: Suppl. Figure 5
	Raw Data files			Schwaerzer et al		Supplementary Figures
	Suppl. Figure 5a
	Proliferation (cell counts)
	Control Virus			PKG-RQ Virus
	FBS 0.1	FBS 10	PDGF	FBS 0.1	FBS 10	PDGF
	2.27	3.82	4.93	1.83	2.19	2.42
	1.81	3.64	4.37	2.6	2.48	2.97
	2.36	3.42	4.77	2.26	2.78	2.37
	2.42	3.26	4.58	2.84	2.42	2.8
	2.34	3.58	4.47	2.39	2.34	3.47
	2.25	3.42	4.12	1.84	2.07	2.66
	Suppl. Figure 5b Apoptosis
	Cleaved caspase-3 positive cells
		Control Virus					RQ-Virus
		Y1	Y2	Y3	Y4	Y5	Y1	Y2	Y3	Y4	Y5
	0.1% FBS	20.89	15.27	12.77	12.5	10.85	20.08	28.22	28.28	16.47	27.8
	10% FBS	3.31	3.33	2.74	2.08	3.22	14.9	15.62	8.03	6.96	16.95
	Suppl. Figure 5d
	hSMC -cGMP, DETA, Sildenafil- BrDU staining quantification
	Control	cGMP	NO	Sild	NO+Sild
	13.3	5.03	9.2	9.3	3.9
	16.7	6.54	10.4	7.8	2.7
	13.9	7.14	10	6.7	3.5
	12.5	6.23	9.8	8.6	4.2
	Suppl. Figure 5f
	pJNK- hSMC+ NO+ Sildenafil
	Control	NO	NO+Sild	Sild
	1	1.5	2.3	1.5
	1	1.6	2.4	1
	1	1.5	2.1	1
	pVASP-hSMC+ NO+ Sildenafil
	Control	NO	NO+Sild	Sild
	1	1.3	3.8	1.6
	1	1.6	5.3	2.3
	1	1.2	3.8	2.8

## Sheet: Suppl. Figure 6
	Raw Data files			Schwaerzer et al		Supplementary Figures
	Suppl. Fig. 6b --- Collagen Content of Media
		WT							RQ/+
	Control	0.160389	0.158479	0.137315	0.136468	0.143957	0.148769	0.1191	0.158402	0.26354	0.246937	0.405264	0.343672	0.249418
	Cbi	0.14501	0.159569	0.100916	0.142087	0.075242	0.0811674		0.150397	0.168934	0.145603	0.156734	0.141874	0.1211
	Suppl. Figure 6c - JNK phosphorylation +/- H2O2
	Control			plus Cbi
	0	100	250	0	100	250	H2O2 Concentration (microM)
	1	2.6	8.8	1.06	1.39	6.05
	1	2.6	7.8	1	1.1	5.4
	1	2.5	9.4	0.99	1.6	4.77
	Suppl. Figure 6c
	Suppl. Figure 6d
	Suppl. Figure 6e

[truncated: 2 more sheets: Suppl. Figure 7, Suppl. Figure 8]
